# Supplementary material for: Computational modelling reveals the influence of object similarity and proximity on visually guided movements
Source: PeerJ. 2025 Feb 25;13:e18953. doi: 10.7717/peerj.18953 (PMC11869896; doi:10.7717/peerj.18953)
Supplement: Supplemental Information 1 [file peerj-13-18953-s001.zip]

Archive with 377 entries (353 files):
- CoRLEGO Simulation Code/
- CoRLEGO Simulation Code/Practical Code Main.m
- CoRLEGO Simulation Code/.DS_Store
- __MACOSX/CoRLEGO Simulation Code/._.DS_Store
- CoRLEGO Simulation Code/Visualization Elements/
- CoRLEGO Simulation Code/Input Images/
- CoRLEGO Simulation Code/PlotVisualisations.m
- CoRLEGO Simulation Code/dataPlots.m
- __MACOSX/CoRLEGO Simulation Code/._dataPlots.m
- CoRLEGO Simulation Code/imagetech/
- CoRLEGO Simulation Code/Modified Elements/
- CoRLEGO Simulation Code/imagePreprocessModule.m
- CoRLEGO Simulation Code/MainCode.m
- CoRLEGO Simulation Code/TwoNodeInteraction.m
- CoRLEGO Simulation Code/HandTrajectories_withoutGUI.m
- __MACOSX/CoRLEGO Simulation Code/._HandTrajectories_withoutGUI.m
- CoRLEGO Simulation Code/DataProcessingScripts/
- CoRLEGO Simulation Code/HandTrajectories_withGUI.m
- __MACOSX/CoRLEGO Simulation Code/._HandTrajectories_withGUI.m
- CoRLEGO Simulation Code/TwoFieldInteraction.m
- CoRLEGO Simulation Code/Data preperation/
- CoRLEGO Simulation Code/All in one/
- CoRLEGO Simulation Code/experiment_images_24/
- CoRLEGO Simulation Code/Threshold.m
- CoRLEGO Simulation Code/plots.m
- CoRLEGO Simulation Code/imagecahnnelswap.m
- CoRLEGO Simulation Code/ExcerciseParameterTuning.m
- CoRLEGO Simulation Code/Visualization Elements/XYPlot.m
- CoRLEGO Simulation Code/Visualization Elements/TilePlot.m
- CoRLEGO Simulation Code/Visualization Elements/SlicePlot.m
- CoRLEGO Simulation Code/Visualization Elements/ExtendedRGBImage.m
- CoRLEGO Simulation Code/Visualization Elements/TimeDisplay.m
- CoRLEGO Simulation Code/Visualization Elements/ScaledImage.m
- CoRLEGO Simulation Code/Visualization Elements/MultiPlot.m
- CoRLEGO Simulation Code/Visualization Elements/RGBImage.m
- CoRLEGO Simulation Code/Visualization Elements/KernelPlot.m
- CoRLEGO Simulation Code/Visualization Elements/SurfacePlot.m
- CoRLEGO Simulation Code/Visualization Elements/StaticText.m
- CoRLEGO Simulation Code/Input Images/NoTargetImage.png
- CoRLEGO Simulation Code/Input Images/redTargetOnTheRight.png
- CoRLEGO Simulation Code/Input Images/redTargetInTheMiddle.png
- CoRLEGO Simulation Code/Input Images/greenTargetOnTheLeft.png
- CoRLEGO Simulation Code/Input Images/greenTargetOnTheRight.png
- CoRLEGO Simulation Code/Input Images/redTargetOnTheLeft.png
- CoRLEGO Simulation Code/Input Images/greenTargetInTheMiddle.png
- CoRLEGO Simulation Code/imagetech/.DS_Store
- __MACOSX/CoRLEGO Simulation Code/imagetech/._.DS_Store
- CoRLEGO Simulation Code/imagetech/Images/
- CoRLEGO Simulation Code/imagetech/Imageprocessing.m
- CoRLEGO Simulation Code/Modified Elements/SizeNode.m
- CoRLEGO Simulation Code/Modified Elements/Preprocessing.m
- CoRLEGO Simulation Code/Modified Elements/ModifiedImageLoader.m
- CoRLEGO Simulation Code/Modified Elements/ModifiedGaussStimulus2D.m
- CoRLEGO Simulation Code/Modified Elements/ModifiedNeuralField.m
- CoRLEGO Simulation Code/Modified Elements/ModifiedConvolution.m
- CoRLEGO Simulation Code/Modified Elements/ModifiedHand2D.m
- CoRLEGO Simulation Code/DataProcessingScripts/.DS_Store
- __MACOSX/CoRLEGO Simulation Code/DataProcessingScripts/._.DS_Store
- CoRLEGO Simulation Code/DataProcessingScripts/InitiationLatencyandMaxDev.m
- CoRLEGO Simulation Code/DataProcessingScripts/SignificanceEffects.m
- CoRLEGO Simulation Code/DataProcessingScripts/PlotforSeparateLocILandMD.m
- CoRLEGO Simulation Code/DataProcessingScripts/PlottheAvgILandMDwithoudmiddle.m
- CoRLEGO Simulation Code/DataProcessingScripts/PlotforSeparateLocILandMDforoneset.m
- CoRLEGO Simulation Code/DataProcessingScripts/handFittedCurves.m
- CoRLEGO Simulation Code/DataProcessingScripts/PlotHandTrajectories.m
- CoRLEGO Simulation Code/DataProcessingScripts/PlottheAvgILandMD.m
- CoRLEGO Simulation Code/DataProcessingScripts/imagetest.m
- CoRLEGO Simulation Code/DataProcessingScripts/PlottheFittedCurve.m
- CoRLEGO Simulation Code/DataProcessingScripts/Normalisedcomparison.m
- CoRLEGO Simulation Code/Data preperation/separeteRepeatedAndSwitchedTrials.m
- CoRLEGO Simulation Code/Data preperation/MaximumDeviationCalculation.m
- CoRLEGO Simulation Code/Data preperation/compareTrajectoriesAndVelocityProfiles.m
- CoRLEGO Simulation Code/All in one/NoTargetImage.png
- CoRLEGO Simulation Code/All in one/setpath.m
- CoRLEGO Simulation Code/All in one/.DS_Store
- __MACOSX/CoRLEGO Simulation Code/All in one/._.DS_Store
- CoRLEGO Simulation Code/All in one/redTargetOnTheRight.png
- CoRLEGO Simulation Code/All in one/MainCode.m
- CoRLEGO Simulation Code/All in one/readme.md
- CoRLEGO Simulation Code/All in one/controls/
- CoRLEGO Simulation Code/All in one/elements/
- CoRLEGO Simulation Code/All in one/LICENSE_BSD.txt
- CoRLEGO Simulation Code/All in one/redTargetInTheMiddle.png
- CoRLEGO Simulation Code/All in one/visualizations/
- CoRLEGO Simulation Code/All in one/greenTargetOnTheLeft.png
- CoRLEGO Simulation Code/All in one/parameterTuning.m
- CoRLEGO Simulation Code/All in one/examples/
- CoRLEGO Simulation Code/All in one/Data preperation/
- CoRLEGO Simulation Code/All in one/greenTargetOnTheRight.png
- CoRLEGO Simulation Code/All in one/redTargetOnTheLeft.png
- CoRLEGO Simulation Code/All in one/CHANGELOG.txt
- CoRLEGO Simulation Code/All in one/README.txt
- CoRLEGO Simulation Code/All in one/documentation_v1_3.pdf
- __MACOSX/CoRLEGO Simulation Code/All in one/._documentation_v1_3.pdf
- CoRLEGO Simulation Code/All in one/mathTools/
- CoRLEGO Simulation Code/All in one/jsonlab/
- CoRLEGO Simulation Code/All in one/base/
- CoRLEGO Simulation Code/All in one/auxiliary/
- CoRLEGO Simulation Code/All in one/greenTargetInTheMiddle.png
- CoRLEGO Simulation Code/experiment_images_24/image14.png
- CoRLEGO Simulation Code/experiment_images_24/image01.png
- __MACOSX/CoRLEGO Simulation Code/experiment_images_24/._image01.png
- CoRLEGO Simulation Code/experiment_images_24/image15.png
- CoRLEGO Simulation Code/experiment_images_24/image03.png
- CoRLEGO Simulation Code/experiment_images_24/image17.png
- CoRLEGO Simulation Code/experiment_images_24/image16.png
- CoRLEGO Simulation Code/experiment_images_24/image02.png
- CoRLEGO Simulation Code/experiment_images_24/image06.png
- CoRLEGO Simulation Code/experiment_images_24/image12.png
- CoRLEGO Simulation Code/experiment_images_24/image13.png
- CoRLEGO Simulation Code/experiment_images_24/image07.png
- CoRLEGO Simulation Code/experiment_images_24/image11.png
- CoRLEGO Simulation Code/experiment_images_24/image05.png
- CoRLEGO Simulation Code/experiment_images_24/image04.png
- CoRLEGO Simulation Code/experiment_images_24/image10.png
- CoRLEGO Simulation Code/experiment_images_24/image21.png
- CoRLEGO Simulation Code/experiment_images_24/image09.png
- CoRLEGO Simulation Code/experiment_images_24/image08.png
- CoRLEGO Simulation Code/experiment_images_24/image20.png
- CoRLEGO Simulation Code/experiment_images_24/image22.png
- CoRLEGO Simulation Code/experiment_images_24/image23.png
- CoRLEGO Simulation Code/experiment_images_24/image18.png
- CoRLEGO Simulation Code/experiment_images_24/image24.png
- CoRLEGO Simulation Code/experiment_images_24/image19.png
- CoRLEGO Simulation Code/experiment_images_24/targetblank.png
- CoRLEGO Simulation Code/imagetech/Images/greenTargetonleft_smalltsmalldsmalld.png
- CoRLEGO Simulation Code/imagetech/Images/image.png
- CoRLEGO Simulation Code/imagetech/Images/greenTargetInTheMiddle.png
- CoRLEGO Simulation Code/All in one/controls/PresetSelector.m
- CoRLEGO Simulation Code/All in one/controls/GlobalControlButton.m
- CoRLEGO Simulation Code/All in one/controls/RobotArenaControlPanel.m
- CoRLEGO Simulation Code/All in one/controls/ParameterDropdownSelector.m
- CoRLEGO Simulation Code/All in one/controls/ParameterSlider.m
- CoRLEGO Simulation Code/All in one/controls/ParameterSwitchButton.m
- CoRLEGO Simulation Code/All in one/elements/ModifiedSingleNodeDynamics.m
- CoRLEGO Simulation Code/All in one/elements/History.m
- CoRLEGO Simulation Code/All in one/elements/ImageLoader.m
- CoRLEGO Simulation Code/All in one/elements/GaussStimulus3D.m
- CoRLEGO Simulation Code/All in one/elements/ShiftInput.m
- CoRLEGO Simulation Code/All in one/elements/DiagonalExpansion.m
- CoRLEGO Simulation Code/All in one/elements/SpatLocNeuralField.m
- CoRLEGO Simulation Code/All in one/elements/SingleNodeDynamics.m
- CoRLEGO Simulation Code/All in one/elements/ModifiedPreprocessing2.m
- CoRLEGO Simulation Code/All in one/elements/LateralInteractions1D.m
- CoRLEGO Simulation Code/All in one/elements/HalfWaveRectification.m
- CoRLEGO Simulation Code/All in one/elements/Sigmoid.m
- CoRLEGO Simulation Code/All in one/elements/Preprocessing.m
- CoRLEGO Simulation Code/All in one/elements/KernelFFT.m
- CoRLEGO Simulation Code/All in one/elements/ScaleInput.m
- CoRLEGO Simulation Code/All in one/elements/WeightMatrix.m
- CoRLEGO Simulation Code/All in one/elements/GaussStimulus2D.m
- CoRLEGO Simulation Code/All in one/elements/SumAllDimensions.m
- CoRLEGO Simulation Code/All in one/elements/GaussKernel2D.m
- CoRLEGO Simulation Code/All in one/elements/SumInputs.m
- CoRLEGO Simulation Code/All in one/elements/LateralInteractionsDiscrete.m
- CoRLEGO Simulation Code/All in one/elements/LFP.m
- CoRLEGO Simulation Code/All in one/elements/TimedGaussStimulus2D.m
- CoRLEGO Simulation Code/All in one/elements/DiagonalSum.m
- CoRLEGO Simulation Code/All in one/elements/TwoColourNode.m
- CoRLEGO Simulation Code/All in one/elements/ImageLoadPreprocess.m
- CoRLEGO Simulation Code/All in one/elements/MexicanHatKernel3D.m
- CoRLEGO Simulation Code/All in one/elements/ModifiedImageLoader.m
- CoRLEGO Simulation Code/All in one/elements/CustomStimulus.m
- CoRLEGO Simulation Code/All in one/elements/MexicanHatKernel2D.m
- CoRLEGO Simulation Code/All in one/elements/GaussKernel3D.m
- CoRLEGO Simulation Code/All in one/elements/ModifiedPreprocessing.m
- CoRLEGO Simulation Code/All in one/elements/TimedBoost.m
- CoRLEGO Simulation Code/All in one/elements/InputImageLoader.m
- CoRLEGO Simulation Code/All in one/elements/ModifiedGaussStimulus2D.m
- CoRLEGO Simulation Code/All in one/elements/Interpolation1D.m
- CoRLEGO Simulation Code/All in one/elements/MexicanHatKernel1D.m
- CoRLEGO Simulation Code/All in one/elements/DynamicRobotController.m
- CoRLEGO Simulation Code/All in one/elements/NormalNoise.m
- CoRLEGO Simulation Code/All in one/elements/ExpandDimension2D.m
- CoRLEGO Simulation Code/All in one/elements/DynamicVariable.m
- CoRLEGO Simulation Code/All in one/elements/ModifiedNeuralField.m
- CoRLEGO Simulation Code/All in one/elements/SumDimension.m
- CoRLEGO Simulation Code/All in one/elements/RunningHistory.m
- CoRLEGO Simulation Code/All in one/elements/CameraGrabber.m
- CoRLEGO Simulation Code/All in one/elements/LateralInteractionsShifted1D.m
- CoRLEGO Simulation Code/All in one/elements/MobileRobotArena.m
- CoRLEGO Simulation Code/All in one/elements/GaussKernel1D.m
- CoRLEGO Simulation Code/All in one/elements/AdaptiveWeightMatrix.m
- CoRLEGO Simulation Code/All in one/elements/CustomStimulusSequence.m
- CoRLEGO Simulation Code/All in one/elements/ModifiedConvolution.m
- CoRLEGO Simulation Code/All in one/elements/TimedGaussStimulus1D.m
- CoRLEGO Simulation Code/All in one/elements/TimedSwitch.m
- CoRLEGO Simulation Code/All in one/elements/ScalarToGaussian.m
- CoRLEGO Simulation Code/All in one/elements/AttractorDynamics.m
- CoRLEGO Simulation Code/All in one/elements/InputLoader.m
- CoRLEGO Simulation Code/All in one/elements/ExpandDimension.m
- CoRLEGO Simulation Code/All in one/elements/PointwiseProduct.m
- CoRLEGO Simulation Code/All in one/elements/LateralInteractions2D.m
- CoRLEGO Simulation Code/All in one/elements/ModifiedHand2D.m
- CoRLEGO Simulation Code/All in one/elements/Convolution.m
- CoRLEGO Simulation Code/All in one/elements/GaussStimulus1D.m
- CoRLEGO Simulation Code/All in one/elements/ColorExtraction.m
- CoRLEGO Simulation Code/All in one/elements/LateralInteractions3D.m
- CoRLEGO Simulation Code/All in one/elements/ModifiedPointwiseProduct.m
- CoRLEGO Simulation Code/All in one/elements/NeuralField.m
- CoRLEGO Simulation Code/All in one/elements/BoostStimulus.m
- CoRLEGO Simulation Code/All in one/elements/TimedCustomStimulus.m
- CoRLEGO Simulation Code/All in one/elements/SaliencyCompetitionNode.m
- CoRLEGO Simulation Code/All in one/elements/MemoryTrace.m
- CoRLEGO Simulation Code/All in one/visualizations/XYPlot.m
- CoRLEGO Simulation Code/All in one/visualizations/TilePlot.m
- CoRLEGO Simulation Code/All in one/visualizations/VelocityPlot.m
- CoRLEGO Simulation Code/All in one/visualizations/SlicePlot.m
- CoRLEGO Simulation Code/All in one/visualizations/ExtendedRGBImage.m
- CoRLEGO Simulation Code/All in one/visualizations/TimeDisplay.m
- CoRLEGO Simulation Code/All in one/visualizations/ScaledImage.m
- CoRLEGO Simulation Code/All in one/visualizations/MultiPlot.m
- CoRLEGO Simulation Code/All in one/visualizations/RGBImage.m
- CoRLEGO Simulation Code/All in one/visualizations/KernelPlot.m
- CoRLEGO Simulation Code/All in one/visualizations/SurfacePlot.m
- CoRLEGO Simulation Code/All in one/visualizations/StaticText.m
- CoRLEGO Simulation Code/All in one/examples/launcherOneLayerField2D_surfacePlot.m
- CoRLEGO Simulation Code/All in one/examples/presetThreeLayerField_44.json
- CoRLEGO Simulation Code/All in one/examples/launcherOrdinalDynamics.m
- CoRLEGO Simulation Code/All in one/examples/launcherCoupling3D.m
- CoRLEGO Simulation Code/All in one/examples/launcherOneLayerField2D.m
- CoRLEGO Simulation Code/All in one/examples/presetDCCS_young.json
- CoRLEGO Simulation Code/All in one/examples/presetOneLayerField_stabilized.json
- CoRLEGO Simulation Code/All in one/examples/exampleB.m
- CoRLEGO Simulation Code/All in one/examples/launcherOneLayerFieldMemoryTrace.m
- CoRLEGO Simulation Code/All in one/examples/launcherCoupling.m
- CoRLEGO Simulation Code/All in one/examples/presetDCCS_old.json
- CoRLEGO Simulation Code/All in one/examples/launcherDCCS.m
- CoRLEGO Simulation Code/All in one/examples/launcherTwoLayerField_preset.m
- CoRLEGO Simulation Code/All in one/examples/sceneSnapshot1.png
- CoRLEGO Simulation Code/All in one/examples/sceneSnapshot3.png
- CoRLEGO Simulation Code/All in one/examples/presetThreeLayerField_54.json
- CoRLEGO Simulation Code/All in one/examples/presetThreeLayerField_noInteractions.json
- CoRLEGO Simulation Code/All in one/examples/sceneSnapshot2.png
- CoRLEGO Simulation Code/All in one/examples/launcherLookingModel.m
- CoRLEGO Simulation Code/All in one/examples/launcherOneLayerField_runningHistory.m
- CoRLEGO Simulation Code/All in one/examples/exampleA.m
- CoRLEGO Simulation Code/All in one/examples/presetTwoLayerField_stabilized.json
- CoRLEGO Simulation Code/All in one/examples/presetThreeLayerField_38.json
- CoRLEGO Simulation Code/All in one/examples/launcherAttractorDynamics.m
- CoRLEGO Simulation Code/All in one/examples/presetThreeLayerField_spRecall_adult.json
- CoRLEGO Simulation Code/All in one/examples/presetSceneRepresentation.json
- CoRLEGO Simulation Code/All in one/examples/launcherImageGrabber.m
- CoRLEGO Simulation Code/All in one/examples/presetThreeLayerField_chDet_child.json
- CoRLEGO Simulation Code/All in one/examples/launcherRobotSimulator.m
- CoRLEGO Simulation Code/All in one/examples/launcherThreeLayerField.m
- CoRLEGO Simulation Code/All in one/examples/exampleE.m
- CoRLEGO Simulation Code/All in one/examples/presetOneLayerField_selection.json
- CoRLEGO Simulation Code/All in one/examples/run3LayerInteractive.m
- CoRLEGO Simulation Code/All in one/examples/launcherTransformation.m
- CoRLEGO Simulation Code/All in one/examples/presetLookingModel_old.json
- CoRLEGO Simulation Code/All in one/examples/launcherTwoNeuronSimulator.m
- CoRLEGO Simulation Code/All in one/examples/presetTwoLayerField_noInteractions.json
- CoRLEGO Simulation Code/All in one/examples/presetThreeLayerField_globalInhibition.json
- CoRLEGO Simulation Code/All in one/examples/tweaking.m
- CoRLEGO Simulation Code/All in one/examples/launcherOneLayerField_preset.m
- CoRLEGO Simulation Code/All in one/examples/presetThreeLayerField_3.json
- CoRLEGO Simulation Code/All in one/examples/exampleD.m
- CoRLEGO Simulation Code/All in one/examples/launcherLabelFeatureAssociation.m
- CoRLEGO Simulation Code/All in one/examples/presetThreeLayerField_36.json
- CoRLEGO Simulation Code/All in one/examples/README.txt
- CoRLEGO Simulation Code/All in one/examples/launcherSceneRepresentation.m
- CoRLEGO Simulation Code/All in one/examples/create3LayerGUI.m
- CoRLEGO Simulation Code/All in one/examples/launcherOneLayerField.m
- CoRLEGO Simulation Code/All in one/examples/twoneuronsinteraction.m
- CoRLEGO Simulation Code/All in one/examples/create3LayerSim.m
- CoRLEGO Simulation Code/All in one/examples/presetThreeLayerField_chDet_adult.json
- CoRLEGO Simulation Code/All in one/examples/presetOneLayerField_noInteractions.json
- CoRLEGO Simulation Code/All in one/examples/presetOneLayerField_memory.json
- CoRLEGO Simulation Code/All in one/examples/exampleC.m
- CoRLEGO Simulation Code/All in one/examples/Visual-search-1.png
- CoRLEGO Simulation Code/All in one/examples/presetTwoLayerField_memory.json
- CoRLEGO Simulation Code/All in one/examples/launcherTwoLayerField.m
- CoRLEGO Simulation Code/All in one/examples/presetThreeLayerField_adult.json
- CoRLEGO Simulation Code/All in one/examples/run3LayerAutoBatch.m
- CoRLEGO Simulation Code/All in one/examples/presetThreeLayerField_spRecall_child.json
- CoRLEGO Simulation Code/All in one/examples/presetLookingModel_young.json
- CoRLEGO Simulation Code/All in one/examples/presetTwoLayerField_selection.json
- CoRLEGO Simulation Code/All in one/Data preperation/separeteRepeatedAndSwitchedTrials.m
- CoRLEGO Simulation Code/All in one/Data preperation/MaximumDeviationCalculation.m
- CoRLEGO Simulation Code/All in one/Data preperation/compareTrajectoriesAndVelocityProfiles.m
- CoRLEGO Simulation Code/All in one/mathTools/circularGauss.m
- CoRLEGO Simulation Code/All in one/mathTools/circularGauss2d.m
- CoRLEGO Simulation Code/All in one/mathTools/gaussNorm.m
- CoRLEGO Simulation Code/All in one/mathTools/gauss.m
- CoRLEGO Simulation Code/All in one/mathTools/sigmoid.m
- CoRLEGO Simulation Code/All in one/mathTools/gaussKernel.m
- CoRLEGO Simulation Code/All in one/mathTools/computeKernelRange.m
- CoRLEGO Simulation Code/All in one/mathTools/pathIntegrationDifferentialDrive.m
- CoRLEGO Simulation Code/All in one/mathTools/resizeImage.m
- CoRLEGO Simulation Code/All in one/mathTools/createExtendedIndex.m
- CoRLEGO Simulation Code/All in one/mathTools/gauss2d.m
- CoRLEGO Simulation Code/All in one/mathTools/gauss3d.m
- CoRLEGO Simulation Code/All in one/jsonlab/struct2jdata.m
- CoRLEGO Simulation Code/All in one/jsonlab/saveubjson.m
- CoRLEGO Simulation Code/All in one/jsonlab/varargin2struct.m
- CoRLEGO Simulation Code/All in one/jsonlab/test1.json
- CoRLEGO Simulation Code/All in one/jsonlab/jsonopt.m
- CoRLEGO Simulation Code/All in one/jsonlab/parametersForColorCompetition.json
- CoRLEGO Simulation Code/All in one/jsonlab/mergestruct.m
[truncated: 77 more entries]
