# Supplementary material for: Computational modelling reveals the influence of object similarity and proximity on visually guided movements
Source: PeerJ. 2025 Feb 25;13:e18953. doi: 10.7717/peerj.18953 (PMC11869896; doi:10.7717/peerj.18953)
Supplement: Supplemental Information 1 [file peerj-13-18953-s001.zip › CoRLEGO Simulation Code/Practical Code Main.m]

clear all;
close all;
clc;

%pwd = append(pwd,'\CoRLEGO-practical-2021\simulationCode_OE\Input Images');
%pwd = append(pwd,'\CoRLEGO-practical-2021\simulationCode_OE\images_30\images_30\');
%pwd = '\\adf\storage\M\p\mxp172\Downloads\CoRLEGO-practical-2021-main\simulationCode_OE\input_30\' ;
pwd = 'C:\Users\mxp172\OneDrive - University of Birmingham\CoRLEGO-practical-2021-main\simulationCode_OE\input_30\';
%pwd='C:\Users\manda\OneDrive - University of Birmingham\CoRLEGO-practical-2021-main\simulationCode_OE\input_30\';
imageNames={'redTargetOnTheLeft.png', ...
    'redTargetInTheMiddle.png','redTargetOnTheRight.png','greenTargetOnTheLeft.png',...
    'greenTargetInTheMiddle.png','greenTargetOnTheRight.png','NoTargetImage.png'};

fieldSize=[30, 30];
currentSelection = 1;

connectionValue = -2; %Amplitude for connections can be different for each one
historyDuration = 100;
samplingRange = [-10, 10];
samplingResolution = 0.05;
tStimOn=0;

sigmaInhY = 10;
sigmaInhX = 10;
amplitudeInh_dv = 0.8;

sigmaExcY = 5;
sigmaExcX = 5;
amplitudeExc = 5;

amplitudeGlobal_dd=-0.01;
amplitudeGlobal_dv=-0.005;
i=1;
h =3;
coeffC = -1;
coeffD = -0.5;

sim = Simulator();


sim.addElement(ModifiedImageLoader('targetImage',pwd,imageNames,fieldSize,currentSelection));
% the structure of sim.addElement(elementHandle, inputLabels, inputComponents,targetLabels, componentsforTargets)
sim.addElement(TwoColourNode('node', 10, h, 4, 1, 0, samplingRange, samplingResolution,coeffC,coeffD));%,{'targetImage','targetImage'},{'inputForRed','inputForGreen'});
%sim.addElement(TwoColourNode('node', 10, -0.5, -0.6, 1.5, 0, samplingRange, samplingResolution));%,{'targetImage','targetImage'},{'inputForRed','inputForGreen'});
% the structure of TwoColourNode(label, tau, h, beta, selfExcitation, range, resolution)
sim.addConnection('targetImage','inputForColourNode','node');

sim.addElement(ModifiedPreprocessing('preprocessing'));
sim.addConnection('targetImage','imageRed','preprocessing');
sim.addConnection('targetImage','imageGreen','preprocessing');
sim.addConnection('node','output','preprocessing');

% NeuralField(label, size, tau, h, beta)
%   label - element label
%   size - field size
%   tau - time constant (default = 10)
%   h - resting level (default = -5)
%   beta - steepness of sigmoid output function (default = 4)

sim.addElement(NeuralField('targetLocationMap', fieldSize, 20, -1, 4)); % NeuralField(label, size, tau, h, beta)
sim.addConnection('preprocessing','output','targetLocationMap');

threshold=-5;

sim.addElement(ModifiedHand2D('hand', fieldSize, 3,3, (-1*threshold), fieldSize(:,1)/2, fieldSize(:,2)/2));
sim.addElement(ModifiedGaussStimulus2D('fixedStimuli', fieldSize, 3, 3, (-1*threshold), fieldSize(:,1)/2, fieldSize(:,2)/2));
sim.addElement(ModifiedConvolution('handTargetDifferenceMap', fieldSize , 1 ,0,9.3), {'hand', 'targetLocationMap'},{'output','output'});

% add d field

sim.addElement(NeuralField('field d', fieldSize, 20, threshold, 4),{'fixedStimuli','handTargetDifferenceMap'},{'output','output'});
sim.addElement(ModifiedNeuralField('velocityMap', fieldSize, 5, (threshold+4.8), 4));

% there is no local inhibition from d to d
sim.addElement(LateralInteractions2D('d -> d', fieldSize, sigmaExcY,sigmaExcX, amplitudeExc, sigmaInhY, sigmaInhX, 0, amplitudeGlobal_dd), 'field d', 'output', 'field d');
sim.addElement(LateralInteractions2D('d -> v', fieldSize, sigmaExcY,sigmaExcX, amplitudeExc, sigmaInhY, sigmaInhX, amplitudeInh_dv, amplitudeGlobal_dv), 'field d', 'output', 'velocityMap');

sim.addElement(NormalNoise('noise u', fieldSize, 1));
%0 argument below is the noise which was 0.2 earlier.
sim.addElement(GaussKernel2D('noise kernel u', fieldSize, 5, 5, 0, true, true), 'noise u', 'output', 'field d');
sim.addElement(NormalNoise('noise v', fieldSize, 1));
sim.addElement(GaussKernel2D('noise kernel v', fieldSize, 5, 5, 0, true, true), 'noise v', 'output', 'velocityMap');


%% setting up the GUI
elementGroups = {'node','velocityMap','d -> d','d -> v'};

gui = StandardGUI(sim, [50, 50, 1020, 500], 0, [0.0, 0.0, 0.75, 1.0], [4, 3], [0.03, 0.05], ...
    [0.75, 0.0, 0.25, 1.0], [20, 2], elementGroups, elementGroups);


gui.addVisualization(RGBImage('targetImage', 'image', {'FontSize',10,'XTick', [], 'YTick', []}, {},'\fontsize{10}Current Target Image'), [1, 1], [1, 1]);
gui.addVisualization(ScaledImage('hand', 'output',[4.5, 5],{'FontSize',10,'XTick', [], 'YTick', []},{}, '\fontsize{10}Hand Map'), [2, 1],[1, 1]);
gui.addVisualization(ScaledImage('fixedStimuli', 'output',[0, 10],{'FontSize',10,'XTick', [], 'YTick', []},{}, '\fontsize{10}Fixed Stimuli'), [3, 1],[1, 1]);
gui.addVisualization(ScaledImage('field d', 'output',[0, 1],{'FontSize',10,'XTick', [], 'YTick', []},{}, '\fontsize{10}Hand-Target Difference Map (D) Output'), [4, 1],[1, 1]);

gui.addVisualization(ExtendedRGBImage('targetImage', 'image','hand','positionX','positionY', {'FontSize',10,'XTick', [], 'YTick', []}, {},{'LineWidth',4},'\fontsize{20}Hand Trajectory'), [3.5, 2], [1.5, 1]);
gui.addVisualization(ScaledImage('targetLocationMap', 'activation',[0, 10],{'FontSize',10,'XTick', [], 'YTick', []},{}, {'\fontsize{20}Target Location Map Activation'}), [1, 3],[1, 1]);
gui.addVisualization(ScaledImage('targetLocationMap', 'output',[0, 1], {'FontSize',10,'XTick', [], 'YTick', []},{}, '\fontsize{20}Target Location Map Output'), [2, 3],[1, 1]);
gui.addVisualization(ScaledImage('handTargetDifferenceMap', 'output',[0, 10], {'FontSize',10,'XTick', [], 'YTick', []},{}, '\fontsize{20}Hand-Target Difference (Convolution)'), [3, 3],[1, 1]);
gui.addVisualization(ScaledImage('velocityMap', 'output',[0, 1], {'FontSize',10,'XTick', [], 'YTick', []},{}, '\fontsize{20}Velocity Map (V) Output'), [4, 3],[1, 1]);


% add parameter sliders
gui.addControl(ParameterSlider('h_node', 'node', 'h', [-10, 10], '%0.1f', 1, 'resting level of node'), [1, 1],[1.2,1]);
gui.addControl(ParameterSlider('q_node', 'node', 'noiseLevel', [0, 1], '%0.1f', 1, 'noise level for node'), [2.2, 1],[1.2,1]);
gui.addControl(ParameterSlider('exci_node', 'node', 'selfExcitation', [0,4], '%0.1f', 1, 'selfexcitation of the node'), [3.3, 1],[1.2,1]);
gui.addControl(ParameterSlider('C_node', 'node', 'coeffC', [-10,10], '%0.1f', 1, 'local inhibition coefficient of the node'), [4.4, 1],[1.2,1]);
gui.addControl(ParameterSlider('D_node', 'node', 'coeffD', [-10,10], '%0.1f', 1, 'global inhibition coefficient of the node'), [5.5, 1],[1.2,1]);
%selfexcitation parameter slider

% gui.addControl(ParameterSlider('dInhAmp', 'd -> d', 'amplitudeInh', [0, 20], '%0.1f', 1, ...
%   'strength of local inhibition in field d'), [14, 1]);
gui.addControl(ParameterSlider('dExc', 'd -> d', 'amplitudeExc', [0, 20], '%0.1f', 1, ...
    'strength of lateral excitation in field d'), [15, 1]);
gui.addControl(ParameterSlider('dGlobInh', 'd -> d', 'amplitudeGlobal', [-0.1, 0], '%0.3f', 1, ...
    'strength of global inhibition in field d'), [16, 1]);

gui.addControl(ParameterSlider('d-vExc', 'd -> v', 'amplitudeExc', [0, 20], '%0.1f', 1, ...
    'strength of lateral excitation in d -> v'), [18, 1]);
gui.addControl(ParameterSlider('d-vInh', 'd -> v', 'amplitudeInh', [0, 20], '%0.1f', 1, ...
    'strength of lateral excitation in d -> v'), [19, 1]);
gui.addControl(ParameterSlider('d-vGlobInh', 'd -> v', 'amplitudeGlobal', [-0.1, 0], '%0.3f', 1, ...
    'strength of lateral excitation in d -> v'), [20, 1]);


% Slider controls for the hand map and hand-target difference map
gui.addControl(ParameterSlider('handX', 'hand', 'positionX', [0, fieldSize(:,1)], '%0.1f', 1, 'hand position on X-axis'), [1, 2],[1, 1]);
gui.addControl(ParameterSlider('handY', 'hand', 'positionY', [0, fieldSize(:,2)], '%0.1f', 1, 'hand position on Y-axis'), [2, 2],[1, 1]);
gui.addControl(ParameterSlider('handAmp', 'hand', 'amplitude', [0, 10], '%0.1f', 1, 'hand stimuli amplitude'), [3, 2],[1, 1]);
gui.addControl(ParameterSlider('HT_Conv', 'handTargetDifferenceMap', 'handAmplitude', [0, 10], '%0.1f', 1, 'handTargetMap stimuli amplitude'), [4, 2],[1, 1]);
gui.addControl(ParameterSlider('hVarX', 'hand', 'sigmaX', [0, 30], '%0.1f', 1, 'hand stimuli variance X'), [5, 2],[1, 1]);
gui.addControl(ParameterSlider('hVarY', 'hand', 'sigmaY', [0, 30], '%0.1f', 1, 'hand stimuli variance Y'), [6, 2],[1, 1]);

% Slider controls for the fixed stimuli
gui.addControl(ParameterSlider('fixStim', 'fixedStimuli', 'amplitude', [0, 10], '%0.1f', 1, 'fixed stimuli amplitude'), [8, 2]);
gui.addControl(ParameterSlider('FS_VarX', 'fixedStimuli', 'sigmaX', [0, 30], '%0.1f', 1, 'fixed stimuli variance X'), [9, 2]);
gui.addControl(ParameterSlider('FS_VarY', 'fixedStimuli', 'sigmaY', [0, 30], '%0.1f', 1, 'fixed stimuli variance Y'), [10, 2]);

% add buttons
gui.addControl(GlobalControlButton('Pause', gui, 'pauseSimulation', true, false, false, 'pause simulation'), [15, 2]);
gui.addControl(GlobalControlButton('Reset', gui, 'resetSimulation', true, false, true, 'reset simulation'), [16, 2]);
gui.addControl(GlobalControlButton('Parameters', gui, 'paramPanelRequest', true, false, false, 'open parameter panel'), [17, 2]);
gui.addControl(GlobalControlButton('Save', gui, 'saveParameters', true, false, true, 'save parameter settings'), [18, 2]);
gui.addControl(GlobalControlButton('Load', gui, 'loadParameters', true, false, true, 'load parameter settings'), [19, 2]);
gui.addControl(GlobalControlButton('Quit', gui, 'quitSimulation', true, false, false, 'quit simulation'), [20, 2]);
% 
% 
% sim.init()
% gui.run(inf)

% ManyPeaksInVmap=0;
setSize=6; %6 different target image
numberOfSet=1; %it is changeable

historyOfOrder=zeros(numberOfSet,setSize);
breakImage=7; %7th image is a black image
rateConstant=0.01;
trialTime=1250;
breakTime=10;
numberOfTrial=numberOfSet*setSize;
handVelocity=zeros(trialTime,numberOfTrial);
handPositionY=zeros(trialTime,numberOfTrial);
handPositionX=zeros(trialTime,numberOfTrial);
initialLatencyTimeMat=zeros(numberOfSet,setSize);
movementTimeMat=zeros(numberOfSet,setSize);
totalTimeMat=zeros(numberOfSet,setSize);
initialLatencyTime=zeros(numberOfTrial,1);
movementTime=zeros(numberOfTrial,1);
totalTime=zeros(numberOfTrial,1);
colornode=zeros(trialTime,2);
sim.init();
gui.init();
a=0;
for nOS=1:numberOfSet
    currentOrder=randperm(setSize);
    historyOfOrder(nOS,:)=currentOrder;
    currentOrder=historyOfOrder(nOS,:);
    
    for sS=1:setSize %sS stands for the set size
        a=a+1;
        a;%progress
        currentSelection=currentOrder(sS);
        sim.setElementParameters('targetImage','currentSelection',currentSelection);
        initialLatencyWasMesured=false;
        trialIsDone=false;
        sim.t=0;
        for tT=1:trialTime
            
            sim.step();
            colornode(tT,:) = sim.getComponent('node','output');
                     

            velocity=sim.getComponent('velocityMap','output');
            
            if any(velocity(:)>0.5)
                [rowPeakV,colPeakV]=find(velocity == max(velocity(:)));
                
                
                handPositionY(tT,setSize*(nOS-1)+sS)=sim.getComponent('hand','positionY');
                handPositionX(tT,setSize*(nOS-1)+sS)=sim.getComponent('hand','positionX');
                sim.setElementParameters('hand','positionY',(handPositionY(tT,setSize*(nOS-1)+sS)+((rowPeakV-fieldSize(:,2)/2)*rateConstant)));
                sim.setElementParameters('hand','positionX',(handPositionX(tT,setSize*(nOS-1)+sS)+((colPeakV-fieldSize(:,1)/2)*rateConstant)));
                sim.setElementParameters('hand','rowPeakV',rowPeakV);
                sim.setElementParameters('hand','colPeakV',colPeakV);
                
                handVelocity(tT,setSize*(nOS-1)+sS)=sqrt(((rowPeakV-fieldSize(:,2)/2)*rateConstant)^2 +((colPeakV-fieldSize(:,1)/2)*rateConstant)^2);
                sim.setElementParameters('hand','velocity',handVelocity(tT,setSize*(nOS-1)+sS));
                
                if handVelocity(tT,setSize*(nOS-1)+sS)>0.02 && ~initialLatencyWasMesured
                    initialLatencyTime(setSize*(nOS-1)+sS)=sim.t;
                    initialLatencyTimeMat(nOS,sS)= sim.t;
                    initialLatencyWasMesured=true;
                end
                
                if handVelocity(tT,setSize*(nOS-1)+sS)<=0.000001 && ~trialIsDone && initialLatencyWasMesured && (handPositionY(tT,setSize*(nOS-1)+sS)<35)
                    movementTime(setSize*(nOS-1)+sS)= (sim.t) - initialLatencyTime(setSize*(nOS-1)+sS);
                    movementTimeMat(nOS,sS)= (sim.t) - initialLatencyTimeMat(nOS,sS);
                    totalTime(setSize*(nOS-1)+sS)=sim.t;
                    totalTimeMat(nOS,sS)=sim.t;
                    trialIsDone=true;
                    break;
                end
            end
            gui.updateVisualizations();
            pause(0);
            
        end
        %Small break initilazation
        
        sim.setElementParameters('targetImage','currentSelection',breakImage);
        sim.setElementParameters('hand','positionY',fieldSize(:,2)/2);
        sim.setElementParameters('hand','positionX',fieldSize(:,1)/2);
        
        
        for bT= 1:breakTime  % It controls colour priming
            
            sim.step();
            
            gui.updateVisualizations();
            pause(0);
        end
        
        
    end
    
end

reorederedHistory=historyOfOrder(1,:);
for i=2:numberOfSet
    reorederedHistory=horzcat(reorederedHistory,historyOfOrder(i,:));
end

% save('C:\Users\manda\Documents\MATLAB\CoRLEGO-practical-2021\simulationCode_OE\New mat files\workspace20trials')
