# Supplementary material for: Computational modelling reveals the influence of object similarity and proximity on visually guided movements
Source: PeerJ. 2025 Feb 25;13:e18953. doi: 10.7717/peerj.18953 (PMC11869896; doi:10.7717/peerj.18953)
Supplement: Supplemental Information 1 [file peerj-13-18953-s001.zip › CoRLEGO Simulation Code/dataPlots.m]

%% Data preprocessing and Analysis

indexLocOfTrials = zeros(setSize,numberOfSet);

reorederedHistory=historyOfOrder(1,:);
for i=2:numberOfSet
    reorederedHistory=horzcat(reorederedHistory,historyOfOrder(i,:));
end
rOH=reorederedHistory;

% indexLocOfTrials will tell 1 - Tdd condition was 8th in the experiment;
i_index = 1;
j_index = 1;
for i_index = 1 : length(reorederedHistory)
    indexLocOfTrials(reorederedHistory(i_index),j_index) = i_index;
    if(mod(i_index,24) == 0)
        j_index = j_index + 1;
    end
end
%indexLocOfTrialsi is in setSize * NoofSet dimension.
%Hence transposing it.
indexLocOfTrials = indexLocOfTrials';


peakHandVelocity = max(max(handVelocity));
%Finding the Initiation Latency from curve fit.
for i = 1 : setSize

    len = length(indexLocOfTrials(:,i));
    for j = 1 : len
        %for smooth curve fitting of handvelocity
        tempX = 1: trialTime;
        tempY = handVelocity(1:trialTime,indexLocOfTrials(j,i));
        %trialPeakY = max(tempY);
        p = polyfit(tempX,tempY,10); % poly of degree of 10
       % tempX = 1: trialTime;
        fittedCurveValues = polyval(p,tempX);
        trialIL = find(fittedCurveValues > (0.1 * peakHandVelocity)  ); %10 percent of Peak Velocity
        fit = goodnessOfFit(tempY,fittedCurveValues','NRMSE') ;% normalised root Mean square erroe
%         plot(tempY)
%         hold on
%         plot(fittedCurveValues)
%         xline(trialIL(1),"--r","13")
%         xlim([0 1000])
        
        velCurvefit{j,i} = fit;
        InitialLatency{j,i} = trialIL(1);
        clear tempX tempY p tempIL fittedCurveValues
        
    end
end

InitialLatencytime = cell2mat(InitialLatency);
velCurvefitAvg = mean(cell2mat(velCurvefit));

ILArrangedPerSet= [InitialLatencytime(:,1:8);InitialLatencytime(:,9:16);InitialLatencytime(:,17:24)];

meanILValues = mean(ILArrangedPerSet);
confintervalILValues = std(ILArrangedPerSet)*tinv(0.975,size(ILArrangedPerSet,1)-1);  
% minDataIL = min(ILArrangedPerSet,[],2);
% maxDataIL = max(ILArrangedPerSet,[],2);
minILValues = min(ILArrangedPerSet);
maxILValues = min(ILArrangedPerSet);
%this is because for dissimilar distractor two conditions Dd and dD.
minILValues = [minILValues(1) mean(minILValues(2:3)) minILValues(4:5) mean(minILValues(6:7)) minILValues(8)];
maxILValues = [maxILValues(1) mean(maxILValues(2:3)) maxILValues(4:5) mean(maxILValues(6:7)) maxILValues(8)];
meanILValues = [meanILValues(1) mean(meanILValues(2:3)) meanILValues(4:5) mean(meanILValues(6:7)) meanILValues(8)];

%plotting for IL
figure(1)
subplot(1,2,1)

errorbar(2 : 4, meanILValues(1:3), meanILValues(1:3)-minILValues(1:3), maxILValues(1:3)-meanILValues(1:3), '-d', 'Vertical', ...
    'LineWidth', 1, 'MarkerSize', 1)
hold on
errorbar(2 : 4, meanILValues(4:6), meanILValues(4:6)-minILValues(4:6), maxILValues(4:6)-meanILValues(4:6), '-d', 'Vertical', ...
    'LineWidth', 1, 'MarkerSize', 1)
ylim([0 30])
xlim([1 5])
ylabel("timestep")
xticks([ 1 2 3 4])
xticklabels({'','dd','dD','DD'})
legend({'small','large'})
title('IL')


% Finding Maximum Deviation using handtrajectories
E=0.001;

for i = 1 : setSize
    
    %six indices for six different combinations.
    len = length(indexLocOfTrials(:,i));

    for j = 1 : len

        HandX = handPositionX(:,indexLocOfTrials(j,i));
        HandX(HandX==0)=[];
        
        HandY = handPositionY(:,indexLocOfTrials(j,i));
        HandY(HandY==0)=[];
        % Create X and Y axises of the straight line
        strightLineX = (HandX(1):((HandX(end)+E)-HandX(1))/...
                (length(HandX)-1):(HandX(end)+E))';

        strightLineY = (HandY(1):((HandY(end)+E)-HandY(1))/...
                (length(HandY)-1):(HandY(end)+E))';
        % Calculate the distance between the points on the trajectory and the
        % points on the straight line.
        handleDeviation=sqrt((strightLineX-HandX).^2+...
                (strightLineY-HandY).^2);
        maxDev{j,i} =  handleDeviation(handleDeviation==...
                    max(handleDeviation));
    end

end

maximumDeviation = cell2mat(maxDev);

maxDevArrangedPerSet = [maximumDeviation(:,1:8);maximumDeviation(:,9:16);maximumDeviation(:,17:24)];

meanMDValue = mean(maxDevArrangedPerSet);
minMDValue = min(maxDevArrangedPerSet);
maxMDValue = max(maxDevArrangedPerSet);
%this exists because for dissimilar distractor two conditions Dd and dD.
minMDValue = [minMDValue(1) mean(minMDValue(2:3)) minMDValue(4:5) mean(minMDValue(6:7)) minMDValue(8)];
maxMDValue = [maxMDValue(1) mean(maxMDValue(2:3)) maxMDValue(4:5) mean(maxMDValue(6:7)) maxMDValue(8)];
meanMDValue = [meanMDValue(1) mean(meanMDValue(2:3)) meanMDValue(4:5) mean(meanMDValue(6:7)) meanMDValue(8)];

%plotting for MD
figure(1)
subplot(1,2,2)

errorbar(2 : 4, meanMDValue(1:3), meanMDValue(1:3)-minMDValue(1:3), maxMDValue(1:3)-meanMDValue(1:3), '-d', 'Vertical', ...
    'LineWidth', 1, 'MarkerSize', 1)
hold on
errorbar(2 : 4, meanMDValue(4:6), meanMDValue(4:6)-minMDValue(4:6), maxMDValue(4:6)-meanMDValue(4:6), '-d', 'Vertical', ...
    'LineWidth', 1, 'MarkerSize', 1)
ylim([0 6]) ,
xlim([0 5])
ylabel("dist")
xticks([1 2 3 4])
xticklabels({'','dd','Dd','DD'})
legend({'small','large'})
title('MD')


%MD plot for individual location
%for plotting purpose,
maxDevArrangedPerSetT = maxDevArrangedPerSet';
ILArrangedPerSetT = ILArrangedPerSet';
ILArrangedPerSetT = [mean(ILArrangedPerSetT(:,1:25),2) mean(ILArrangedPerSetT(:,26:50),2) mean(ILArrangedPerSetT(:,51:75),2)];
maxDevArrangedPerSetT = [mean(maxDevArrangedPerSetT(:,1:25),2) mean(maxDevArrangedPerSetT(:,26:50),2) mean(maxDevArrangedPerSetT(:,51:75),2)];
figure(2)
for i = 1: 3
    subplot(2,3,i+3)
    plot(2:4,[maxDevArrangedPerSetT(1,i) mean(maxDevArrangedPerSetT(2:3,i)) maxDevArrangedPerSetT(4,i)],'-o','LineWidth',1.5)
    hold on
    plot(2:4,[maxDevArrangedPerSetT(5,i) mean(maxDevArrangedPerSetT(6:7,i)) maxDevArrangedPerSetT(8,i)],'-o','LineWidth',1.5)
    ylim([1 4]) 
    xlim([1 5])
    ylabel("dist <pixels>")
    xlabel("item combinations")
    xticks([1 2 3 4])
    xticklabels({'','dd','Dd','DD'})
    %({'small','large'})
    title('MD')
end
for i = 1 : 3
    subplot(2,3,i)
    plot(2:4,[ILArrangedPerSetT(1,i) mean(ILArrangedPerSetT(2:3,i)) ILArrangedPerSetT(4,i)],'-o','LineWidth',1.5)
    hold on
    plot(2:4,[ILArrangedPerSetT(5,i) mean(ILArrangedPerSetT(6:7,i)) ILArrangedPerSetT(8,i)],'-o','LineWidth',1.5)
    ylim([14 18]) 
    xlim([1 5])
    ylabel("time <in step>")
    xlabel("item combinations")
    xticks([1 2 3 4])
    xticklabels({'','dd','Dd','DD'})
    
    title('IL')
end
legend({'small','large'})


% %MD plot for individual location
% %for plotting purpose,
% maxDevArrangedPerSetT = maxDevArrangedPerSet';
% ILArrangedPerSetT = ILArrangedPerSet';
% ILArrangedPerSetT = [mean(ILArrangedPerSetT(:,1:25),2) mean(ILArrangedPerSetT(:,26:50),2) mean(ILArrangedPerSetT(:,51:75),2)];
% maxDevArrangedPerSetT = [mean(maxDevArrangedPerSetT(:,1:25),2) mean(maxDevArrangedPerSetT(:,26:50),2) mean(maxDevArrangedPerSetT(:,51:75),2)];
% figure(2)
% for i = 1: 3
%     subplot(2,3,i+3)
%     plot(2:4,[maxDevArrangedPerSetT(1,i) mean(maxDevArrangedPerSetT(2:3,i)) maxDevArrangedPerSetT(4,i)],'-o')
%     hold on
%     plot(2:4,[maxDevArrangedPerSetT(5,i) mean(maxDevArrangedPerSetT(6:7,i)) maxDevArrangedPerSetT(8,i)],'-o')
%     ylim([0.5 6]) 
%     xlim([1 5])
%     ylabel("dist <pixels>")
%     xlabel("item combinations")
%     xticks([1 2 3 4])
%     xticklabels({'','dd','Dd','DD'})
%     legend({'small','large'})
%     title('MD')
% end
% for i = 1 : 3
%     subplot(2,3,i)
%     plot(2:4,[ILArrangedPerSetT(1,i) mean(ILArrangedPerSetT(2:3,i)) ILArrangedPerSetT(4,i)],'-o')
%     hold on
%     plot(2:4,[ILArrangedPerSetT(5,i) mean(ILArrangedPerSetT(6:7,i)) ILArrangedPerSetT(8,i)],'-o')
%     ylim([0 30]) 
%     xlim([1 5])
%     ylabel("time <in step>")
%     xlabel("item combinations")
%     xticks([1 2 3 4])
%     xticklabels({'','dd','Dd','DD'})
%     legend({'small','large'})
%     title('IL')
% end
% 
% %some ANOVA.
% % 
% % ILtimeNew = [ ILtime(:,1), mean(ILtime(:,2:3),2), ILtime(:,4) ,ILtime(:,5), mean(ILtime(:,6:7),2), ILtime(:,8)];
% % maximumDevNew = [ maximumDev(:,1), mean(maximumDev(:,2:3),2), maximumDev(:,4) ,maximumDev(:,5), mean(maximumDev(:,6:7),2), maximumDev(:,8)];
% % trialNames = { 'tdd' 'tDd' 'tDD' 'Tdd' 'TDd' 'TDD'};
% % 
% % p = anova1(maximumDevNew,trialNames);
% Assuming you have a 30x30 matrix called 'targetOutput'
data =targetOutput;
[nx, ny] = size(data);

% Create the x and y coordinates
x = linspace(-3, 3, nx);
y = linspace(-3, 3, ny);
[X, Y] = meshgrid(x, y);

% Plot the 3D Gaussian function
figure;
set(gcf, 'Renderer', 'painters') 
surf(X, Y, data);
xlabel('X');
ylabel('Y');
zlabel('Z');
title('3D Gaussian Function');
grid off;
axis off;
% Create a custom colormap with more shades of gray
cmap = [linspace(0.5, 0.8, 64)' linspace(0.5, 0.8, 64)' linspace(0.5, 0.8, 64)'];
colormap(cmap);

% Set the color limits
caxis([min(data(:)) max(data(:))]);
shading interp;
