# Supplementary material for: Computational modelling reveals the influence of object similarity and proximity on visually guided movements
Source: PeerJ. 2025 Feb 25;13:e18953. doi: 10.7717/peerj.18953 (PMC11869896; doi:10.7717/peerj.18953)
Supplement: Supplemental Information 1 [file peerj-13-18953-s001.zip › CoRLEGO Simulation Code/imagePreprocessModule.m]

function [saliencyLevels,centroid_value, size_vector, scalingFactor, distractorValues] = imagePreprocessModule(fileName,targetSaliency,distractorSaliency,scalingSettings)

if nargin < 2
    targetSaliency=[ 0 5.0 4.8];
    distractorSaliency = [0 4.6 4.4];
    scalingSettings = [ 0.6 0.8 1];
end
dbstop if error

resize_factor = 4;
image = imread(fileName);
image_resized = imresize(image,resize_factor); %scaling for better segmentation
%imageBlur = imgaussfilt(image_resized ,2);  %since the iamge is 30x30 it
%blurs out the small items.
imageGray = rgb2gray(image_resized);
imageBW = imbinarize(imageGray);

imageBW = imfill(imageBW,'holes');
%Calculating number of itemes
[B,L,N,A] = bwboundaries(imageGray);
g = regionprops(imageBW, imageGray, 'Area','BoundingBox','WeightedCentroid','PixelValues');

red =zeros(1,N);
green = zeros(1,N);
area_values = [g.Area];
centroid_value = cast([g.WeightedCentroid],"uint32");
for iter_variable = 1: N
    %obj.g(iter_variable)
    pixel_values{iter_variable} = g.PixelValues;
    XCO = centroid_value(2*(iter_variable)-1);
    YCO = centroid_value(2*(iter_variable));
    cval = image_resized(YCO,XCO,:);
    RGB{iter_variable} = [diag(cval(:,:,1)), diag(cval(:,:,2)), diag(cval(:,:,3))];
    RGB{iter_variable} = double(RGB{iter_variable})./ double(255);
    [~, index] = max(RGB{1,iter_variable});
    if index == 1
        red(1,iter_variable)= 1;
    elseif index == 2
        green(1,iter_variable)= 1;
    end
    
end
%how do I determine whether the target is large or small.
min_area_value = min(area_values);
size_vector = ones(1,N);
size_vector(find(area_values>(2.2*min_area_value))) = 2;
if min_area_value > 75
    size_vector = [2 2 2];
end
red = red .* size_vector;
green = green .*size_vector;


if(sum(red(:)~=0)>sum(green(:)~=0))
%     size_vector = red; %This was when only distractor were given higher sized gaussians
    distractorValues = red;
    red = red + 1;
    green = green +1;
    red = distractorSaliency(red);
    green = targetSaliency(green);
    saliency = red + green;
    levelInfo1 = saliency(1);
    levelInfo2 = saliency(2);
    levelInfo3 = saliency(3);
    
else
%     size_vector = green; %need to be commented just experimenting.
    distractorValues = green;
    red = red + 1;
    green = green +1;
    green = distractorSaliency(green);
    red = targetSaliency(red);
    saliency = red + green;
    levelInfo1 = saliency(1);
    levelInfo2 = saliency(2);
    levelInfo3 = saliency(3);
    
end


saliencyLevels = [levelInfo1 levelInfo2 levelInfo3];
centroid_value = centroid_value/ resize_factor;


% Assign scaling factors
var = sum(distractorValues);
if var == 2
   scalingFactor = scalingSettings(1);
elseif var == 3
   scalingFactor =  scalingSettings(2);
elseif var == 4
   scalingFactor =  scalingSettings(3);
end


end
