# Supplementary material for: Computational modelling reveals the influence of object similarity and proximity on visually guided movements
Source: PeerJ. 2025 Feb 25;13:e18953. doi: 10.7717/peerj.18953 (PMC11869896; doi:10.7717/peerj.18953)
Supplement: Supplemental Information 1 [file peerj-13-18953-s001.zip › CoRLEGO Simulation Code/HandTrajectories_withoutGUI.m]

clear all;
close all;
clc;

%% Parameter initialisation

fieldSize=[30, 30];
historyDuration = 100;
samplingRange = [-10, 10];
samplingResolution = 0.05;
sigma_exc = 1;

q_competiton = 0.005;
q_movement_noise = 0.005;
targetSaliency=[ 0 5.0 4.8];
distractorSaliency = [0 4.6 4.4];
scalingSettings = [ 0.875 0.9 0.925];
currentSelection = 1;  %sending one for now. will be permuted in the loop.

%% Node settings : WTA
h =-1;
selfexc = 7;
beta = 1;
coeffA = 1;
coeffC = 0.7;
coeffD = -4.0;
levelInfo1 = 4.8;
levelInfo2 = 4.6; 
levelInfo3 = 4.6;

%%path
pwd = "/Users/mandarmp/Documents/Projects/CoRLEGO-practical-2021-main/simulationCode_OE/experiment_images_24/";
% pwd='C:\Users\manda\OneDrive - University of Birmingham\CoRLEGO-practical-2021-main\simulationCode_OE\experiment_images_24\';

imagefiles = dir(pwd+"*.png"); 
for ii = 1: length(imagefiles)
    imageNames{ii} = imagefiles(ii).name;
end


%% Setting up Cosivinia elements

sim = Simulator();

sim.addElement(InputImageLoader('extractImage',pwd,imageNames,fieldSize,currentSelection,targetSaliency,distractorSaliency, scalingSettings)); 

%Creation of Saliency Competition Node ( modified from SingleNodeDynamics )
sim.addElement(SaliencyCompetitionNode('node', 20, h, beta, selfexc, q_competiton, samplingRange, samplingResolution,coeffA ,coeffC,coeffD))

sim.addConnection('extractImage','saliencyActivation','node');

%history for visualisation purpose.
% sim.addElement(RunningHistory('history u_1', [1, 1], historyDuration, 1), 'node', 'loc1');
% sim.addElement(RunningHistory('history u_2', [1, 1], historyDuration, 1), 'node', 'loc2');
% sim.addElement(RunningHistory('history u_3', [1, 1], historyDuration, 1), 'node', 'loc3');

%Using Gaussian stimulus to create the spatial location maps of the items.
sim.addElement(ModifiedGaussStimulus2D('item1', fieldSize, sigma_exc, sigma_exc,5 ,8,8));  % centroid values are fixed for now.
sim.addElement(ModifiedGaussStimulus2D('item2', fieldSize, sigma_exc, sigma_exc, 5, 4,15 ));
sim.addElement(ModifiedGaussStimulus2D('item3', fieldSize, sigma_exc,  sigma_exc, 5,8,23));

%This component will do the weighted sum of the Gaussian maps with the SC node output.
sim.addElement(ModifiedPointwiseProduct('pointwiseNode',fieldSize));

sim.addConnection('node','output','pointwiseNode');
sim.addConnection('item1','output','pointwiseNode');
sim.addConnection('item2','output','pointwiseNode');
sim.addConnection('item3','output','pointwiseNode');

%Creation of the Target Location map Arg: (label, size, tau, h, beta)
sim.addElement(ModifiedNeuralField('targetLocationMap', fieldSize, 20, -1.0, 4)); % tau 20-->200


%Adding lateral interactions to the TL MAP
tl_excitation = 3.0;
tl_inhibition = 1.0;
tl_global = -0.0;
sim.addElement(LateralInteractions2D('tl -> tl', fieldSize, 7.5,7.5, tl_excitation, 15, 15, tl_inhibition, tl_global), 'targetLocationMap', 'output', 'targetLocationMap');

sim.addConnection('pointwiseNode','output','targetLocationMap');

%Running history for visulisation process.
% sim.addElement(RunningHistory('history u_4', [1, 1], historyDuration, 1), 'targetLocationMap', 'loc1');
% sim.addElement(RunningHistory('history u_5', [1, 1], historyDuration, 1), 'targetLocationMap', 'loc2');
% sim.addElement(RunningHistory('history u_6', [1, 1], historyDuration, 1), 'targetLocationMap', 'loc3');

%Creation of handtargetdifference
sim.addElement(ModifiedHand2D('hand', fieldSize, 7.5,7.5, 5, fieldSize(:,1)/2, fieldSize(:,2)/2));
sim.addElement(ModifiedGaussStimulus2D('fixedStimuli', fieldSize, 5, 5, 2, fieldSize(:,1)/2, fieldSize(:,2)/2));
sim.addElement(ModifiedConvolution('handTargetDifferenceMap', fieldSize , 1 ,0,10,'same'), {'hand', 'targetLocationMap'},{'output','output'});

%scaling element introduced to cause inhibitions(delays) further.
sim.addElement(ScaleInput('Scaling H-T map',fieldSize,1.0))
sim.addConnection('handTargetDifferenceMap','output','Scaling H-T map')

threshold=-5;

% add d field
sim.addElement(NeuralField('field d', fieldSize,30, threshold, 4),{'fixedStimuli','Scaling H-T map'},{'output','output'});

% add V map
sim.addElement(ModifiedNeuralField('velocityMap', fieldSize, 30, (threshold+4.8), 4));  % try changing the tau.


%Lateral interaction settings for DMAP AND VMAP
sigmaExcY = 5;
sigmaExcX = 5;
amplitudeExc =3;

sigmaInhY = 10;
sigmaInhX = 10;
amplitudeInh_dd = 0;
amplitudeInh_dv = 1;


amplitudeGlobal_dd=-0.01;
amplitudeGlobal_dv=-0.005;


% there is no local inhibition from d to d <amplitudeInh_dd = 0;>
sim.addElement(LateralInteractions2D('d -> d', fieldSize, sigmaExcY,sigmaExcX, amplitudeExc, sigmaInhY, sigmaInhX, amplitudeInh_dd, amplitudeGlobal_dd), 'field d', 'output', 'field d');
sim.addElement(LateralInteractions2D('d -> v', fieldSize, sigmaExcY,sigmaExcX, amplitudeExc, sigmaInhY, sigmaInhX, amplitudeInh_dv, amplitudeGlobal_dv), 'field d', 'output', 'velocityMap');
%sim.addElement(LateralInteractions2D('v -> v', fieldSize, sigmaExcY,sigmaExcX, amplitudeExc, sigmaInhY, sigmaInhX, 0, amplitudeGlobal_dd), 'velocityMap', 'output', 'velocityMap');

%Addition of Noise to the VMAP AND DMAP.
sim.addElement(NormalNoise('noise u', fieldSize, 1));
%0 argument below is the noise which was 0.2 earlier.
sim.addElement(GaussKernel2D('noise kernel u', fieldSize, 1, 1,q_movement_noise, true, true), 'noise u', 'output', 'field d');
sim.addElement(NormalNoise('noise v', fieldSize, 1));
sim.addElement(GaussKernel2D('noise kernel v', fieldSize, 1, 1, q_movement_noise, true, true), 'noise v', 'output', 'velocityMap');

%% The experimentation loop
% initialize simulator
sim.init();

%Experimental loop parameters

setSize=24; %Types of target image in exp
numberOfSet=25; %it is changeable
numberOfTrial=numberOfSet*setSize;
historyOfOrder=zeros(numberOfSet,setSize);
breakImage=25; %needs to be changed when actual images are present.
% CAUTION: there is a breakimage variable inside the imagePreprocessModule
% that need to be updated too. %
breakTime=250;
rateConstant=0.01;
trialTime=1250;
handPositionY=zeros(trialTime,numberOfTrial);
handPositionX=zeros(trialTime,numberOfTrial);
handVelocity=zeros(trialTime,numberOfTrial);
initialLatencyTime=zeros(numberOfTrial,1);
movementTime=zeros(numberOfTrial,1);
totalTime=zeros(numberOfTrial,1);


   

for nOS=1:numberOfSet
    currentOrder=randperm(setSize);  % The target is randomised as per the literature.
    %currentOrder = 1 : setSize;
    historyOfOrder(nOS,:)=currentOrder;
    currentOrder=historyOfOrder(nOS,:);
    
    for sS=1:setSize %sS stands for the set size
        currentSelection=currentOrder(sS);
        
        sim.setElementParameters('extractImage','currentSelection',currentSelection); %currentSelection points to the image
        scalingSettings = sim.getComponent('extractImage','scalingFactor');  % Scaling based on threshold.
        sim.setElementParameters('Scaling H-T map','amplitude',scalingSettings );
        initialLatencyWasMesured=false;
        trialIsDone=false;
        sim.t=0;
        sim.init()
        
        for tT=1:trialTime
            
            sim.step();
            
            targetOutput = sim.getComponent('targetLocationMap','output');
            velocity=sim.getComponent('velocityMap','output');
            handMapOutput = sim.getComponent('Scaling H-T map','output');
          
            %logging intermediate map values for experimentation
            HTmax = max(handMapOutput(:));
            [rowHTmax,colHTmax] = find(handMapOutput == HTmax);
            PeakV = max(velocity(:));
            [rowPeakV,colPeakV]=find(velocity == PeakV );
            tlOutput(1,tT) = targetOutput(8,8);
            tlOutput(2,tT) = targetOutput(4,15);
            tlOutput(3,tT) = targetOutput(8,23);
            HTData(tT,:)  = [rowHTmax,colHTmax,HTmax];
            VelData(tT,:) = [rowPeakV(1),colPeakV(1),PeakV];
            
            % Drawing hand trajectories
            if any(velocity(:)>0.5)
                
                %[rowPeakV,colPeakV]=find(velocity == max(velocity(:)));

                
                handPositionY(tT,setSize*(nOS-1)+sS)=sim.getComponent('hand','positionY');
                handPositionX(tT,setSize*(nOS-1)+sS)=sim.getComponent('hand','positionX');
                sim.setElementParameters('hand','positionY',(handPositionY(tT,setSize*(nOS-1)+sS)+((rowPeakV-fieldSize(:,2)/2)*rateConstant)));
                sim.setElementParameters('hand','positionX',(handPositionX(tT,setSize*(nOS-1)+sS)+((colPeakV-fieldSize(:,1)/2)*rateConstant)));
                sim.setElementParameters('hand','rowPeakV',rowPeakV);
                sim.setElementParameters('hand','colPeakV',colPeakV);
                
                handVelocity(tT,setSize*(nOS-1)+sS)=sqrt(((rowPeakV-fieldSize(:,2)/2)*rateConstant)^2 +((colPeakV-fieldSize(:,1)/2)*rateConstant)^2);
                sim.setElementParameters('hand','velocity',handVelocity(tT,setSize*(nOS-1)+sS));
                
%               Initiation Latency will be recorded after curve fitting of handvelocity                
%                 if handVelocity(tT,setSize*(nOS-1)+sS)>=0.04 && ~initialLatencyWasMesured  %the value was 0.05
%                     initialLatencyTime(setSize*(nOS-1)+sS)=sim.t;
%                     initialLatencyWasMesured=true;
%                 end
                
                if handVelocity(tT,setSize*(nOS-1)+sS)<0.005 || (handPositionY(tT,setSize*(nOS-1)+sS)<4) && ~trialIsDone % && initialLatencyWasMesured
                    totalTime(setSize*(nOS-1)+sS)=sim.t;
                    trialIsDone=true;
                    break;
                end
            end
%             gui.updateVisualizations();
            pause(0);
            if tT == 1000
                print("a")
            end
        end
        % break initilazation
        
        sim.setElementParameters('extractImage','currentSelection',breakImage);
        sim.setElementParameters('hand','positionY',fieldSize(:,2)/2);
        sim.setElementParameters('hand','positionX',fieldSize(:,1)/2);
        
        %Saving the outputs of the intermediate maps
        targetLocData{sS,nOS} = tlOutput(:,:);
        htExperimentData{sS,nOS} = HTData(:,:);
        velExperimentData{sS,nOS} = VelData(:,:);
        clear tlOutput HTData VelData

        for bT= 1:breakTime  % It controls colour priming
            
            sim.step();
            pause(0);
        end
        
        
    end
    
end

sim.close() %End of the experiment 
