# Supplementary material for: Computational modelling reveals the influence of object similarity and proximity on visually guided movements
Source: PeerJ. 2025 Feb 25;13:e18953. doi: 10.7717/peerj.18953 (PMC11869896; doi:10.7717/peerj.18953)
Supplement: Supplemental Information 1 [file peerj-13-18953-s001.zip › CoRLEGO Simulation Code/HandTrajectories_withGUI.m]

clear all;
close all;
clc;

%% Parameter initialisation

fieldSize=[30, 30];
historyDuration = 100;
samplingRange = [-10, 10];
samplingResolution = 0.05;
sigma_exc = 1;

q_competiton = 0.005;
q_movement_noise = 0.005;
targetSaliency=[ 0 5.0 4.8];
distractorSaliency = [0 4.6 4.4];
scalingSettings = [ 0.65 0.8 0];
currentSelection = 1;  %sending one for now. will be permuted in the loop.

%% Node settings : WTA
h =-1;
selfexc = 7;
beta = 1;
coeffA = 1;
coeffC = 0.7;
coeffD = -4.0;
levelInfo1 = 4.8;
levelInfo2 = 4.6; 
levelInfo3 = 4.6;

%%path
pwd = "/Users/mandarmp/Documents/Projects/CoRLEGO-practical-2021-main/simulationCode_OE/experiment_images_24/";
% pwd='C:\Users\manda\OneDrive - University of Birmingham\CoRLEGO-practical-2021-main\simulationCode_OE\experiment_images_24\';

imagefiles = dir(pwd+"*.png"); 
for ii = 1: length(imagefiles)
    imageNames{ii} = imagefiles(ii).name;
end


%% Setting up Cosivinia elements

sim = Simulator();

sim.addElement(InputImageLoader('extractImage',pwd,imageNames,fieldSize,currentSelection,targetSaliency,distractorSaliency, scalingSettings)); 

%Creation of Saliency Competition Node ( modified from SingleNodeDynamics )
sim.addElement(SaliencyCompetitionNode('node', 20, h, beta, selfexc, q_competiton, samplingRange, samplingResolution,coeffA ,coeffC,coeffD))

sim.addConnection('extractImage','saliencyActivation','node');

%history for visualisation purpose.
sim.addElement(RunningHistory('history u_1', [1, 1], historyDuration, 1), 'node', 'loc1');
sim.addElement(RunningHistory('history u_2', [1, 1], historyDuration, 1), 'node', 'loc2');
sim.addElement(RunningHistory('history u_3', [1, 1], historyDuration, 1), 'node', 'loc3');

%Using Gaussian stimulus to create the spatial location maps of the items.
sim.addElement(ModifiedGaussStimulus2D('item1', fieldSize, sigma_exc, sigma_exc,5 ,8,8));  % centroid values are fixed for now.
sim.addElement(ModifiedGaussStimulus2D('item2', fieldSize, sigma_exc, sigma_exc, 5, 4,15 ));
sim.addElement(ModifiedGaussStimulus2D('item3', fieldSize, sigma_exc,  sigma_exc, 5,8,23));

%This component will do the weighted sum of the Gaussian maps with the SC node output.
sim.addElement(ModifiedPointwiseProduct('pointwiseNode',fieldSize));

sim.addConnection('node','output','pointwiseNode');
sim.addConnection('item1','output','pointwiseNode');
sim.addConnection('item2','output','pointwiseNode');
sim.addConnection('item3','output','pointwiseNode');

%Creation of the Target Location map Arg: (label, size, tau, h, beta)
sim.addElement(ModifiedNeuralField('targetLocationMap', fieldSize, 20, -1.0, 4)); % tau 20-->200


%Adding lateral interactions to the TL MAP
tl_excitation = 3.0;
tl_inhibition = 1.0;
tl_global = -0.0;
sim.addElement(LateralInteractions2D('tl -> tl', fieldSize, 7.5,7.5, tl_excitation, 15, 15, tl_inhibition, tl_global), 'targetLocationMap', 'output', 'targetLocationMap');

sim.addConnection('pointwiseNode','output','targetLocationMap');

%Running history for visulisation process.
sim.addElement(RunningHistory('history u_4', [1, 1], historyDuration, 1), 'targetLocationMap', 'loc1');
sim.addElement(RunningHistory('history u_5', [1, 1], historyDuration, 1), 'targetLocationMap', 'loc2');
sim.addElement(RunningHistory('history u_6', [1, 1], historyDuration, 1), 'targetLocationMap', 'loc3');

%Creation of handtargetdifference
sim.addElement(ModifiedHand2D('hand', fieldSize, 7.5,7.5, 5, fieldSize(:,1)/2, fieldSize(:,2)/2));
sim.addElement(ModifiedGaussStimulus2D('fixedStimuli', fieldSize, 5, 5, 2, fieldSize(:,1)/2, fieldSize(:,2)/2));
sim.addElement(ModifiedConvolution('handTargetDifferenceMap', fieldSize , 1 ,0,10,'same'), {'hand', 'targetLocationMap'},{'output','output'});

%scaling element introduced to cause inhibitions(delays) further.
sim.addElement(ScaleInput('Scaling H-T map',fieldSize,1.0))
sim.addConnection('handTargetDifferenceMap','output','Scaling H-T map')

threshold=-5;

% add d field
sim.addElement(NeuralField('field d', fieldSize,30, threshold, 4),{'fixedStimuli','Scaling H-T map'},{'output','output'});

% add V map
sim.addElement(ModifiedNeuralField('velocityMap', fieldSize, 30, (threshold+4.8), 4));  % try changing the tau.


%Lateral interaction settings for DMAP AND VMAP
sigmaExcY = 5;
sigmaExcX = 5;
amplitudeExc =3;

sigmaInhY = 10;
sigmaInhX = 10;
amplitudeInh_dd = 0;
amplitudeInh_dv = 1;


amplitudeGlobal_dd=-0.01;
amplitudeGlobal_dv=-0.005;


% there is no local inhibition from d to d <amplitudeInh_dd = 0;>
sim.addElement(LateralInteractions2D('d -> d', fieldSize, sigmaExcY,sigmaExcX, amplitudeExc, sigmaInhY, sigmaInhX, amplitudeInh_dd, amplitudeGlobal_dd), 'field d', 'output', 'field d');
sim.addElement(LateralInteractions2D('d -> v', fieldSize, sigmaExcY,sigmaExcX, amplitudeExc, sigmaInhY, sigmaInhX, amplitudeInh_dv, amplitudeGlobal_dv), 'field d', 'output', 'velocityMap');
%sim.addElement(LateralInteractions2D('v -> v', fieldSize, sigmaExcY,sigmaExcX, amplitudeExc, sigmaInhY, sigmaInhX, 0, amplitudeGlobal_dd), 'velocityMap', 'output', 'velocityMap');

%Addition of Noise to the VMAP AND DMAP.
sim.addElement(NormalNoise('noise u', fieldSize, 1));
%0 argument below is the noise which was 0.2 earlier.
sim.addElement(GaussKernel2D('noise kernel u', fieldSize, 1, 1,q_movement_noise, true, true), 'noise u', 'output', 'field d');
sim.addElement(NormalNoise('noise v', fieldSize, 1));
sim.addElement(GaussKernel2D('noise kernel v', fieldSize, 1, 1, q_movement_noise, true, true), 'noise v', 'output', 'velocityMap');

%% GUI 

elementGroups = {'node','velocityMap','tl -> tl','d -> d','d -> v'};

% create the gui object

gui = StandardGUI(sim,  [50, 50, 720, 400], 0, [0.0, 0.0, 0.75, 1.0], [3, 4], [0.03, 0.05], ...
    [0.0, 0.0, 1.0, 1/3], [8, 6], elementGroups, elementGroups);

% % add a plot of nodes (with activation, output)
gui.addVisualization(MultiPlot({'history u_1', 'history u_2','history u_3'}, ...
  {'output', 'output','output'}, [1, 1, 1], 'horizontal', ...
 {'XLim', [-historyDuration, 10], 'YLim', [-0.2, 1], 'Box', 'on', 'XGrid', 'on', 'YGrid', 'on'}, ...
  { {'r-','LineWidth', 2, 'XData', 0:-1:-historyDuration+1,}, {'Color', [0, 0.5, 0], 'LineWidth', 2, 'XData', 0:-1:-historyDuration+1}, ...
  {'b-', 'LineWidth', 2, 'XData', 0:-1:-historyDuration+1} }, ...
  'Saliency Node', 'relative time', 'output'), [1, 1],[1,1]);

gui.addVisualization(ScaledImage('targetLocationMap', 'output',[0, 1], {'FontSize',5,'XTick', [], 'YTick', []},{}, '\fontsize{5}Target Location Map Output'), [1, 2],[1, 1]);

gui.addVisualization(MultiPlot({'history u_4', 'history u_5','history u_6'}, ...
  {'output', 'output','output'}, [1, 1, 1], 'horizontal', ...
 {'XLim', [-historyDuration, 10], 'YLim', [-0.2, 1], 'Box', 'on', 'XGrid', 'on', 'YGrid', 'on'}, ...
  { {'r-','LineWidth', 2, 'XData', 0:-1:-historyDuration+1,}, {'Color', [0, 0.5, 0], 'LineWidth', 2, 'XData', 0:-1:-historyDuration+1}, ...
  {'b-', 'LineWidth', 2, 'XData', 0:-1:-historyDuration+1} }, ...
'Target location Map', 'relative time', 'output'), [1, 3]);

gui.addVisualization(ScaledImage('handTargetDifferenceMap', 'output',[0, 10], {'FontSize',1,'XTick', [], 'YTick', []},{}, '\fontsize{5}Hand-Target Difference (Convolution)'), [1, 4],[1, 1]);
gui.addVisualization(ScaledImage('field d', 'output',[0, 1], {'FontSize',1,'XTick', [], 'YTick', []},{}, '\fontsize{5}Filed (D) Output'), [2, 1],[1, 1]);
gui.addVisualization(ScaledImage('velocityMap', 'output',[0, 1], {'FontSize',1,'XTick', [], 'YTick', []},{}, '\fontsize{5}Velocity Map (V) Output'), [2, 2],[1, 1]);
gui.addVisualization(ExtendedRGBImage('extractImage', 'image','hand','positionX','positionY', {'FontSize',5,'XTick', [], 'YTick', []}, {},{'LineWidth',4},'\fontsize{5}Hand Trajectory'), [2, 3], [1, 1]);
%gui.addVisualization(ScaledImage('extractImage', 'image',[0 1], {'FontSize',5,'XTick', [], 'YTick', []}, {},'\fontsize{5}Hand Trajectory'), [2, 4], [1, 1]);

% resting level of node

gui.addControl(ParameterSlider('h', 'node', 'h', [-10, 10],...
  '%0.1f', 1, 'resting level of node'), [2, 1]);
gui.addControl(ParameterSlider('selfExc', 'node', 'selfExcitation', [-10, 10],...
  '%0.1f', 1, 'resting level of node'), [2, 2]);
gui.addControl(ParameterSlider('beta', 'node', 'beta', [-10, 10],...
  '%0.1f', 1, 'resting level of node'), [2, 3]);
gui.addControl(ParameterSlider('coeffA', 'node', 'coeffA', [-5, 5],...
  '%0.1f', 1, 'resting level of node'), [3, 1]);
gui.addControl(ParameterSlider('coeffC', 'node', 'coeffC', [-5, 5],...
  '%0.1f', 1, 'resting level of node'), [3, 2]);
gui.addControl(ParameterSlider('coeffD', 'node', 'coeffD', [-5, 5],...
  '%0.1f', 1, 'resting level of node'), [3, 3]);

gui.addControl(ParameterSlider('h', 'targetLocationMap', 'h', [-10, 10],...
  '%0.1f', 1, 'resting level of node'), [4, 1]);
gui.addControl(ParameterSlider('beta', 'targetLocationMap', 'beta', [-10, 10],...
  '%0.1f', 1, 'resting level of node'), [4, 2]);
  gui.addControl(ParameterSlider('TL Ex', 'tl -> tl', 'amplitudeExc', [0, 20], '%0.1f', 1, ...
  'connection strength from node u_2 to node u_1'), [4, 3]);
gui.addControl(ParameterSlider('TL In', 'tl -> tl', 'amplitudeInh', [0, 20], '%0.1f', 1, ...
  'connection strength from node u_2 to node u_1'), [4, 4]);
% stimulus settings

gui.addControl(ParameterSlider('HT_Conv', 'handTargetDifferenceMap', 'handAmplitude', [0, 20], '%0.1f', 1, 'handTargetMap stimuli amplitude'), [5, 1],[1, 1]);
gui.addControl(ParameterSlider('DD Ex', 'd -> d', 'amplitudeExc', [0, 20], '%0.1f', 1, ...
  'connection strength from node u_2 to node u_1'), [5, 2]);
gui.addControl(ParameterSlider('DV Ex', 'd -> v', 'amplitudeExc', [0, 20], '%0.1f', 1, ...
  'connection strength from node u_2 to node u_1'), [5, 3]);
gui.addControl(ParameterSlider('DV In', 'd -> v', 'amplitudeInh', [0, 20], '%0.1f', 1, ...
  'connection strength from node u_2 to node u_1'), [5, 4]);

% gui.addControl(ParameterSlider('d1', 'extractImage', 'levelInfo1', [0, 10], '%0.1f', 1, ...
%   'level info 1'), [7, 1]);
% gui.addControl(ParameterSlider('d2', 'extractImage', 'levelInfo2', [0, 10], '%0.1f', 1, ...
%   'level info 2'), [7, 2]);
% 
% gui.addControl(ParameterSlider('d3', 'extractImage', 'levelInfo3', [0, 10], '%0.1f', 1, ...
%   'level info 3'), [7,3 ]);

gui.addControl(GlobalControlButton('Pause', gui, 'pauseSimulation', true, false, false, 'pause simulation'), [1, 5]);
gui.addControl(GlobalControlButton('Reset', gui, 'resetSimulation', true, false, true, 'reset simulation'), [2, 5]);
gui.addControl(GlobalControlButton('Parameters', gui, 'paramPanelRequest', true, false, false, 'open parameter panel'), [3, 5]);
gui.addControl(GlobalControlButton('Save', gui, 'saveParameters', true, false, true, 'save parameter settings'), [4, 5]);
gui.addControl(GlobalControlButton('Load', gui, 'loadParameters', true, false, true, 'load parameter settings'), [5, 5]);
gui.addControl(GlobalControlButton('Quit', gui, 'quitSimulation', true, false, false, 'quit simulation'), [6, 5]);

%% GUI operation.
% initialize simulator and GUI
sim.init();
gui.init();

%Experimental loop parameters

setSize=24; %Types of target image in exp
numberOfSet=3; %it is changeable
numberOfTrial=numberOfSet*setSize;
historyOfOrder=zeros(numberOfSet,setSize);
breakImage=25; %needs to be changed when actual images are present.
% CAUTION: there is a breakimage variable inside the imagePreprocessModule
% that need to be updated too. %
breakTime=250;
rateConstant=0.01;
trialTime=1250;
handPositionY=zeros(trialTime,numberOfTrial);
handPositionX=zeros(trialTime,numberOfTrial);
handVelocity=zeros(trialTime,numberOfTrial);
initialLatencyTime=zeros(numberOfTrial,1);
movementTime=zeros(numberOfTrial,1);
totalTime=zeros(numberOfTrial,1);


for nOS=1:numberOfSet
    currentOrder=randperm(setSize);  % The target is randomised as per the literature.
    %currentOrder = 1 : setSize;
    historyOfOrder(nOS,:)=currentOrder;
    currentOrder=historyOfOrder(nOS,:);
    
    for sS=1:setSize %sS stands for the set size
        currentSelection=currentOrder(sS);
        %ind = currentOrder(sS);
        
        %target image have to be modified yet.
        %sim.setElementParameters('targetImage','currentSelection',currentSelection);
        %time being selecting values from the saliencylevels vector
        
        sim.setElementParameters('extractImage','currentSelection',currentSelection); %currentSelection points to the image
%         centroid_values =  sim.getComponent('extractImage','centroidValues');
%         sim.setElementParameters('item1','positionY',centroid_values(2));
%         sim.setElementParameters('item1','positionX',centroid_values(1));
%         sim.setElementParameters('item2','positionY',centroid_values(4));
%         sim.setElementParameters('item2','positionX',centroid_values(3));
%         sim.setElementParameters('item3','positionY',centroid_values(6));
%         sim.setElementParameters('item3','positionX',centroid_values(5));
%         sim.setElementParameters('extractImage','levelInfo1',saliencylevels(ind,1))
%         sim.setElementParameters('extractImage','levelInfo2',saliencylevels(ind,2))
%         sim.setElementParameters('extractImage','levelInfo3',saliencylevels(ind,3))
%         sizeVectors = sim.getComponent('extractImage','sizeVector');
%         for i = 1: 3
%             itemNameString = sprintf('item%i', i);
%             if sizeVectors(i)== 2
%                 
%                 valueOfSigma =1;
%                 sim.setElementParameters(itemNameString,'sigmaX',valueOfSigma);
%                 sim.setElementParameters(itemNameString,'sigmaY',valueOfSigma);
%             else
%                 valueOfSigma = 1;
%                 sim.setElementParameters(itemNameString,'sigmaX',valueOfSigma);
%                 sim.setElementParameters(itemNameString,'sigmaY',valueOfSigma);
%             end  
%         end
        scalingSettings = sim.getComponent('extractImage','scalingFactor');  % Scaling based on threshold.
        sim.setElementParameters('Scaling H-T map','amplitude',scalingSettings );
        initialLatencyWasMesured=false;
        trialIsDone=false;
        sim.t=0;
        gui.resetSimulation = true;
        for tT=1:trialTime
            
            gui.step();
            
            targetOutput = sim.getComponent('targetLocationMap','output');
            velocity=sim.getComponent('velocityMap','output');
            handMapOutput = sim.getComponent('Scaling H-T map','output');
            
            %logging intermediate map values for experimentation
            HTmax = max(handMapOutput(:));
            [rowHTmax,colHTmax] = find(handMapOutput == HTmax);
            PeakV = max(velocity(:));
            [rowPeakV,colPeakV]=find(velocity == PeakV );
            tlOutput(1,tT) = targetOutput(8,8);
            tlOutput(2,tT) = targetOutput(4,15);
            tlOutput(3,tT) = targetOutput(8,23);
            HTData(tT,:)  = [rowHTmax,colHTmax,HTmax];
            VelData(tT,:) = [rowPeakV(1),colPeakV(1),PeakV];
            
            % Drawing hand trajectories
            if any(velocity(:)>0.5)
                
                %[rowPeakV,colPeakV]=find(velocity == max(velocity(:)));

                handPositionY(tT,setSize*(nOS-1)+sS)=sim.getComponent('hand','positionY');
                handPositionX(tT,setSize*(nOS-1)+sS)=sim.getComponent('hand','positionX');
                sim.setElementParameters('hand','positionY',(handPositionY(tT,setSize*(nOS-1)+sS)+((rowPeakV-fieldSize(:,2)/2)*rateConstant)));
                sim.setElementParameters('hand','positionX',(handPositionX(tT,setSize*(nOS-1)+sS)+((colPeakV-fieldSize(:,1)/2)*rateConstant)));
                sim.setElementParameters('hand','rowPeakV',rowPeakV);
                sim.setElementParameters('hand','colPeakV',colPeakV);
                
                handVelocity(tT,setSize*(nOS-1)+sS)=sqrt(((rowPeakV-fieldSize(:,2)/2)*rateConstant)^2 +((colPeakV-fieldSize(:,1)/2)*rateConstant)^2);
                sim.setElementParameters('hand','velocity',handVelocity(tT,setSize*(nOS-1)+sS));
                
%               Initiation Latency will be recorded after curve fitting of handvelocity                
%                 if handVelocity(tT,setSize*(nOS-1)+sS)>=0.04 && ~initialLatencyWasMesured  %the value was 0.05
%                     initialLatencyTime(setSize*(nOS-1)+sS)=sim.t;
%                     initialLatencyWasMesured=true;
%                 end
                
                if handVelocity(tT,setSize*(nOS-1)+sS)<0.005 || (handPositionY(tT,setSize*(nOS-1)+sS)<4) && ~trialIsDone % && initialLatencyWasMesured
                    totalTime(setSize*(nOS-1)+sS)=sim.t;
                    trialIsDone=true;
                    break;
                end
            end
            gui.updateVisualizations();
            pause(0);
            
        end
        %Small break initilazation
        sim.setElementParameters('extractImage','currentSelection',breakImage);
        sim.setElementParameters('hand','positionY',fieldSize(:,2)/2);
        sim.setElementParameters('hand','positionX',fieldSize(:,1)/2);
        
        %Saving the outputs of the intermediate maps
        targetLocData{sS,nOS} = tlOutput(:,:);
        htExperimentData{sS,nOS} = HTData(:,:);
        velExperimentData{sS,nOS} = VelData(:,:);
        clear tlOutput HTData VelData

        for bT= 1:breakTime  % It controls colour priming
            
           
            gui.step()
            gui.updateVisualizations();
            pause(0);
            
        end
        
        
    end
    
end

gui.close()


indexLocOfTrials = zeros(setSize,numberOfSet);

reorederedHistory=historyOfOrder(1,:);
for i=2:numberOfSet
    reorederedHistory=horzcat(reorederedHistory,historyOfOrder(i,:));
end

% indexLocOfTrials will tell 1 - Tdd condition was 8th in the experiment;
i_index = 1;
j_index = 1;
for i_index = 1 : length(reorederedHistory)
    indexLocOfTrials(reorederedHistory(i_index),j_index) = i_index;
    if(mod(i_index,24) == 0)
        j_index = j_index + 1;
    end
end
%indexLocOfTrialsi is in setSize * NoofSet dimension.
%Hence transposing it.
indexLocOfTrials = indexLocOfTrials';
