# Supplementary material for: Computational modelling reveals the influence of object similarity and proximity on visually guided movements
Source: PeerJ. 2025 Feb 25;13:e18953. doi: 10.7717/peerj.18953 (PMC11869896; doi:10.7717/peerj.18953)
Supplement: Supplemental Information 1 [file peerj-13-18953-s001.zip › CoRLEGO Simulation Code/Threshold.m]

%you have indexofTrials and experimentData

% for i = 1 : setSize
%    
%     len = length(indexLocOfTrials(:,i));
%     
%     for j = 1 : len
%     
%     activations = experimentData{indexLocOfTrails(1,j),1};
%     
%     
%     end
%     
% end

%some dirty scripting codes.
%extracting for locations 

activations_smalltDD_scaled = experimentData{indexLocOfTrials(1,4),1};
activations_largeTDD_scaled = experimentData{indexLocOfTrials(1,8),1};

activations1 = activations1(:,1:325);
activations2 = activations2(:,1:325);
activations3 = activations3(:,1:325);

activation = activations1 + activations2 + activations3;

plot(activation')

activations1 = experimentData{indexLocOfTrials(1,4),20};
activations2 = experimentData2{indexLocOfTrials(1,4),20};

figure(1)
subplot(2,2,1)
for i = 1 : 3
    plot(activations1(i,:),'b')
    hold on
end

subplot(2,2,2)
for i = 1 : 3
    plot(activations1(i,:),'r')
    hold on
end

subplot(2,2,3)
for i = 1 : 3
    plot(activations_smalltDD_noscale(i,:),'b')
    hold on
end

subplot(2,2,4)
for i = 1 : 3
    plot(activations_smalltDD_scaled(i,:),'r')
    hold on
end
