# Supplementary material for: Computational modelling reveals the influence of object similarity and proximity on visually guided movements
Source: PeerJ. 2025 Feb 25;13:e18953. doi: 10.7717/peerj.18953 (PMC11869896; doi:10.7717/peerj.18953)
Supplement: Supplemental Information 1 [file peerj-13-18953-s001.zip › CoRLEGO Simulation Code/plots.m]

%% Code for Plotting figures

% clc,clear all;
% dir = 'C:\Users\manda\Documents\MATLAB\CoRLEGO-practical-2021\simulationCode_OE\New mat files\trials_4_rand_40_sets';
% historyOfOrder=load(dir,'historyOfOrder');
% handPosX=load(dir,'handPositionX');
% handPosY=load(dir,'handPositionY');
% initialLatency=load(dir,'initialLatencyTime');
% movementTime=load(dir,'movementTime');
% totalTime=load(dir,'totalTime');
% handVelocity=load(dir,'handVelocity');


% historyOfOrder=struct2array(historyOfOrder);
% handPosX=struct2array(handPosX);
% handPosY=struct2array(handPosY);
% initialLatency=struct2array(initialLatency);
% movementTime=struct2array(movementTime);
% totalTime=struct2array(totalTime);
% handVelocity=struct2array(handVelocity);

numberOfChangedTrials=77; % This can be different for each experiment
numberOfRepeatedTrials=82; % This can be different for each experiment

setNumber=40;

reOrderedHistory =historyOfOrder(1,:);

for i=2:setNumber
    reOrderedHistory=horzcat(reOrderedHistory,historyOfOrder(i,:));
end

rOH=reOrderedHistory;
i=1;
% First Find the repeated trials
for Img=1:length(reOrderedHistory)-1
    if ((rOH(Img)==1||rOH(Img)==2||rOH(Img)==3) &&...
            (rOH(Img+1)==1||rOH(Img+1)==2||rOH(Img+1)==3))||...
            ((rOH(Img)==4||rOH(Img)==5||rOH(Img)==6) &&...
            (rOH(Img+1)==4||rOH(Img+1)==5||rOH(Img+1)==6))
        repeatedTrialIndex(i)=Img+1;
        i=i+1;
        
    end
    
    
end

%Remove the repeated trials and the first trial get the changed trials
totalTrials=1:160;
totalTrials(repeatedTrialIndex)=[];
changedTrialIndex=totalTrials;
changedTrialIndex(1)=[];
% Data of the changed target colour
changedHandPosX=handPosX(:,changedTrialIndex);
changedHandPosY=handPosY(:,changedTrialIndex);
changedInitialLatency=initialLatency(changedTrialIndex);
changedMovementTime=movementTime(changedTrialIndex);
changedTotalTime=totalTime(changedTrialIndex);
changedVelocity=handVelocity(:,changedTrialIndex);
peakvelocityChanged = max(changedVelocity);
sumOfChangedVelocity=sum(changedVelocity')./numberOfChangedTrials;

% Data of the repeated target colour
repeatedHandPosX=handPosX(:,repeatedTrialIndex);
repeatedHandPosY=handPosY(:,repeatedTrialIndex);
repeatedInitialLatency=initialLatency(repeatedTrialIndex);
repeatedMovementTime=movementTime(repeatedTrialIndex);
repeatedTotalTime=totalTime(repeatedTrialIndex);
repeatedVelocity=handVelocity(:,repeatedTrialIndex);
peakvelocityRepeated = max(repeatedVelocity);
sumOfRepeatedVelocity=sum(repeatedVelocity')./numberOfRepeatedTrials;


% plots the average velocities for the both type trials
figure;
plot(sumOfChangedVelocity,'g','LineWidth',2), hold on;plot(sumOfRepeatedVelocity,'b','LineWidth',2);
legend('Switch Trials','Repeated Trials')
title(' Average Hand Velocity','FontSize',20);xlabel('time step','FontSize',15);ylabel('Velocity pixel/step','FontSize',15);

saveas(figure(1),'averagevelocities','png')

figure(8);
plot(changedVelocity(:,1),'g','LineWidth',2), hold on;plot(repeatedVelocity(:,1),'b','LineWidth',2);
legend('Switch Trial','Repeated Trial')
title(' Hand Velocity for single trial','FontSize',20);xlabel('time step','FontSize',15);ylabel('Velocity pixel/step','FontSize',15);

saveas(figure(8),'handvelocity','png')
%Calculation of Maximum Deviation

maxDeviationHistoryForChanged=zeros(numberOfChangedTrials,1);
maxDeviationHistoryForRepeated=zeros(numberOfRepeatedTrials,1);

E=0.001; % A small number will be added to the yEnd and xEnd to make sure
% (yEnd - y1) and (xEnd-x1) are not zero so that we can create 
% a straight line (reference line) which has the same sample size with
% the trajectory to calculate the deviation.
%DeviationChanged = nan(1250,numberOfChangedTrials);
%DeviationRepeated = nan(1250,numberOfRepeatedTrials);

for i=1:numberOfChangedTrials
    
    % Remove the location data before the hand located in the middle (15,15)
    handlePosX=changedHandPosX(:,i);
    handlePosX(handlePosX == 0)=[];
    
    handlePosY=changedHandPosY(:,i);
    handlePosY(handlePosY == 0)=[];
    
    % Create X and Y axises of the straight line
    strightLineX = (handlePosX(1):((handlePosX(end)+E)-handlePosX(1))/...
        (length(handlePosX)-1):(handlePosX(end)+E))';
    
    strightLineY = (handlePosY(1):((handlePosY(end)+E)-handlePosY(1))/...
        (length(handlePosY)-1):(handlePosY(end)+E))';
    
    % Calculate the distance between the points on the trajectory and the
    % points on the straight line.
    handleDeviation=sqrt((strightLineX-handlePosX).^2+...
        (strightLineY-handlePosY).^2);
    DeviationChanged{:,i}=handleDeviation;
    %DeviationChanged(:,i+1)
    
    %Find the maximum deviation (max. the distance between the points)
    maxDeviationHistoryForChanged(i)=handleDeviation(handleDeviation==...
        max(handleDeviation));
    
end

for i=1:numberOfRepeatedTrials
    
    % Remove the location data before the hand located in the middle (60,60)
    handlePosX=repeatedHandPosX(:,i);
    handlePosX(handlePosX == 0)=[];
    
    handlePosY=repeatedHandPosY(:,i);
    handlePosY(handlePosY == 0)=[];
    
     % Create X and Y axises of the straight line
    strightLineX = (handlePosX(1):((handlePosX(end)+E)-handlePosX(1))/...
        (length(handlePosX)-1):(handlePosX(end)+E))';
    
    strightLineY = (handlePosY(1):((handlePosY(end)+E)-handlePosY(1))/...
        (length(handlePosY)-1):(handlePosY(end)+E))';
    
    % Calculate the distance between the points on the trajectory and the
    % points on the straight line.
    handleDeviation=sqrt((strightLineX-handlePosX).^2+...
        (strightLineY-handlePosY).^2);
    DeviationRepeated{:,i}=handleDeviation;
    %Find the maximum deviation (max. the distance between the points)
    maxDeviationHistoryForRepeated(i)=handleDeviation(handleDeviation==...
        max(handleDeviation));
    
end

%Plot for Initial Latency and Maximum Deviation
x_axis_labels={'Repeat','Switch'};
x_label_locations = [2 5];

figure(2)
%plotting for Initial Latency
hold on;
mny=mean(repeatedInitialLatency);                    % the y means (assumes columns are observations)
err = std(repeatedInitialLatency);
errorbar(x_label_locations(1),mny,err,'o')  
hold off;
hold on;
mny=mean(changedInitialLatency);                    % the y means (assumes columns are observations)
err = std(changedInitialLatency);
errorbar(x_label_locations(2),mny,err,'o')  
hold off;
set(gca,'Xtick',x_label_locations,'XTickLabel',x_axis_labels)
ylim([0 20])
xlim([0 7])
title('Initial Latency Plot','FontSize',10);
legend('repeat','switch')
ylabel('time (step)')
print('t test for Initial Latency')
[h_init,p_init,ci_init,stat_init] = ttest2(repeatedInitialLatency,changedInitialLatency);
saveas(figure(2),'InitialLatency','png')

figure(3)
%plotting for maxDeviation
hold on;
mny=mean(maxDeviationHistoryForRepeated);                    % the y means (assumes columns are observations)
err = std(maxDeviationHistoryForRepeated);
errorbar(x_label_locations(1),mny,err,'o')  
hold off;
hold on;
mny=mean(maxDeviationHistoryForChanged);                    % the y means (assumes columns are observations)
err = std(maxDeviationHistoryForChanged);
errorbar(x_label_locations(2),mny,err,'o')  
hold off;
set(gca,'Xtick',x_label_locations,'XTickLabel',x_axis_labels)
ylim([0 5])
xlim([0 7])
legend('repeat','switch')
ylabel('distance (pixel)')
title('Maximum Deviation Plot','FontSize',10);
print('t test for Maximum Deviation')
% [h_dev,p_dev] = ttest(randsample(maxDeviationHistoryForRepeated,50),randsample(maxDeviationHistoryForChanged,50));
[h_dev,p_dev,ci_dev,mov_dev] = ttest2(maxDeviationHistoryForRepeated,maxDeviationHistoryForChanged);
saveas(figure(3),'MaxDeviation','png')

figure(4)
%plotting for Movement Time
hold on;
mny=mean(repeatedMovementTime); % the y means (assumes columns are observations)
% err = 2*std(repeatedMovementTime)/sqrt(size(repeatedMovementTime,1));
err = std(repeatedMovementTime);
errorbar(x_label_locations(1),mny,err,'o')  

hold off;
hold on;
mny=mean(changedMovementTime);                    % the y means (assumes columns are observations)
% err = 2*std(changedMovementTime)/sqrt(size(changedMovementTime,1));
err = std(changedMovementTime);
errorbar(x_label_locations(2),mny,err,'o')  
hold off;
set(gca,'Xtick',x_label_locations,'XTickLabel',x_axis_labels)
ylim([0 350])
xlim([0 7])
title('Movement time plot','FontSize',10);
ylabel('Time (step)')
legend('repeat','switch')
print('t test for movement time')
[h_movT,p_movT,ci_movT,stat_movT] = ttest2(repeatedMovementTime,changedMovementTime);
saveas(figure(4),'MovementTime','png')

figure(9)
%plotting for Movement Time
hold on;
mny=mean(peakvelocityRepeated); % the y means (assumes columns are observations)
% err = 2*std(repeatedMovementTime)/sqrt(size(repeatedMovementTime,1));
err = std(peakvelocityRepeated);
errorbar(x_label_locations(1),mny,err,'o')  

hold off;
hold on;
mny=mean(peakvelocityChanged);                    % the y means (assumes columns are observations)
% err = 2*std(changedMovementTime)/sqrt(size(changedMovementTime,1));
err = std(peakvelocityChanged);
errorbar(x_label_locations(2),mny,err,'o')  
hold off;
set(gca,'Xtick',x_label_locations,'XTickLabel',x_axis_labels)
ylim([0 0.25])
xlim([0 7])
title('Peak Velocity','FontSize',10);
ylabel('velocity (pixel/step)')
legend('repeat','switch')
[h_peak,p_peak,ci_peak,stat_peak] = ttest2(peakvelocityRepeated,peakvelocityChanged);
saveas(figure(9),'PeakVelocity','png')

k=6; %number of items in set
pwd = "C:\Users\manda\Documents\MATLAB\CoRLEGO-practical-2021\simulationCode_OE\images_30\images_30" ;
imageNames={'redTargetOnTheLeft.png',...
    'redTargetInTheMiddle.png','redTargetOnTheRight.png',...
    'greenTargetOnTheLeft.png','greenTargetInTheMiddle.png',...
    'greenTargetOnTheRight.png','NoTargetImage.png'};

figure(5)

for i= 1:6 
    
    subplot(4,3,i),hold on;
    imshow(imageNames{i},'XData',[0 30],'YData',[0 30])
    
end

for i= 1:6 
    
    subplot(4,3,i+6),hold on;
    imshow(imageNames{i},'XData',[0 30],'YData',[0 30])
    
end

for n = 1: numel(repeatedTrialIndex)
    subplot(4,3,rOH(repeatedTrialIndex(n)));
    %axes(axis1)
    hold on;
    plot(handPosX(:,repeatedTrialIndex(n)),...
    handPosY(:,repeatedTrialIndex(n)),'*','MarkerSize',0.5,'Color',[1,0,0]);
    
    %clear axis1
end

for n = 1: numel(changedTrialIndex)
    subplot(4,3,rOH(changedTrialIndex(n))+6);
    hold on;
    plot(handPosX(:,changedTrialIndex(n)),...
    handPosY(:,changedTrialIndex(n)),'*','MarkerSize',0.5,'Color',[0,0,1]);
    
    %%clear axis2
end

figure(6)


for n = 1: numel(repeatedTrialIndex)
    subplot(4,3,rOH(repeatedTrialIndex(n)));
    %axes(axis1)
    hold on;
    %x = zeros(size(DeviationRepeated{1,n}))';
    sz = size(DeviationRepeated{1,n});
    x=linspace(0,100,sz(1));

    plot(x,...
    DeviationRepeated{1,n}','*','MarkerSize',0.5,'Color',[1,0,0]);
    xlabel('[ % of total time ]') 
    ylabel('deviation')
    ylim([0 4])
    
    %clear axis1
end

for n = 1: numel(changedTrialIndex)
    subplot(4,3,rOH(changedTrialIndex(n))+6);

    hold on;
    %x = zeros(size(DeviationChanged{1,n}))';
    sz = size(DeviationChanged{1,n});
    x=linspace(0,100,sz(1));
    plot(x,...
    DeviationChanged{1,n}','*','MarkerSize',0.5,'Color',[0,0,1]);
    xlabel('[ % of total time ]')
    ylabel('deviation')
    ylim([0 4])
    %%clear axis2
end


% figure(5)
% 
% for i= 1:4 
%     
%     subplot(2,4,i),hold on;
%     imshow(imageNames{i},'XData',[0 30],'YData',[0 30])
%     
% end
% 
% for i= 1:4 
%     
%     subplot(2,4,i+6),hold on;
%     imshow(imageNames{i},'XData',[0 30],'YData',[0 30])
%     
% end
% 
% 
% 
% for n = 1: numel(repeatedTrialIndex)
%     j=0;
%     if(rOH(repeatedTrialIndex(n))==3)
%         j=2;
%     elseif(rOH(repeatedTrialIndex(n))==6)
%         j=4;
%     else
%         j=rOH(repeatedTrialIndex(n));
%     end
%     subplot(2,4,j);
%     %axes(axis1)
%     hold on;
%     plot(handPosX(:,repeatedTrialIndex(n)),...
%     handPosY(:,repeatedTrialIndex(n)),'*','MarkerSize',0.5,'Color',[1,0,0]);
%     
%     %clear axis1
% end
% 
% for n = 1: numel(changedTrialIndex)
%     j=0;
%     if(rOH(repeatedTrialIndex(n))==3)
%         j=2;
%     elseif(rOH(repeatedTrialIndex(n))==6)
%         j=4;
%     else
%         j=rOH(repeatedTrialIndex(n));
%     end
%     subplot(2,4,j+4);
% %     subplot(4,3,rOH(changedTrialIndex(n))+6);
%     hold on;
%     plot(handPosX(:,changedTrialIndex(n)),...
%     handPosY(:,changedTrialIndex(n)),'*','MarkerSize',0.5,'Color',[0,0,1]);
%     
%     %%clear axis2
% end
