# Supplementary material for: Computational modelling reveals the influence of object similarity and proximity on visually guided movements
Source: PeerJ. 2025 Feb 25;13:e18953. doi: 10.7717/peerj.18953 (PMC11869896; doi:10.7717/peerj.18953)
Supplement: Supplemental Information 1 [file peerj-13-18953-s001.zip › CoRLEGO Simulation Code/imagecahnnelswap.m]

close all;
clear all;

imagefiles = dir('New images\*.png');      
nfiles = length(imagefiles);    % Number of files found
for ii=1:nfiles
   currentfilename = imagefiles(ii).name;
   currentimage = imread(currentfilename);
   %images{ii} = currentimage;
   currentimage = imresize(currentimage,0.25);
   fullFileName=  "swapimages\"+currentfilename;
   imwrite(currentimage, fullFileName);
   
end
