# Supplementary material for: Computational modelling reveals the influence of object similarity and proximity on visually guided movements
Source: PeerJ. 2025 Feb 25;13:e18953. doi: 10.7717/peerj.18953 (PMC11869896; doi:10.7717/peerj.18953)
Supplement: Supplemental Information 1 [file peerj-13-18953-s001.zip › CoRLEGO Simulation Code/ExcerciseParameterTuning.m]

clear all;
close all;
clc;


%% Parameter initialisation

fieldSize=[30, 30];
historyDuration = 100;
samplingRange = [-10, 10];
samplingResolution = 0.05;
sigma_exc = 1;

%% settings for lta
% h =3;
% selfexc = 1;
% beta = 1;
% coeffA = 1;
% coeffC = -1;
% coeffD = -2;
% levelInfo1 = 1.5;
% levelInfo2 = 6; 
% levelInfo3 = 8;

%% settings for Wta
h =-1;
selfexc = 7;
beta = 1;
coeffA = 1;
coeffC = 0.7;
coeffD = -4.0;
levelInfo1 = 4.8;
levelInfo2 = 4.6; 
levelInfo3 = 4.6;


pwd = 'C:\Users\mxp172\OneDrive - University of Birmingham\CoRLEGO-practical-2021-main\simulationCode_OE\input_30\';
% pwd='C:\Users\manda\OneDrive - University of Birmingham\CoRLEGO-practical-2021-main\simulationCode_OE\input_30\';
% imageNames={'redTargetOnTheLeft.png', ...
%     'redTargetInTheMiddle.png','redTargetOnTheRight.png','greenTargetOnTheLeft.png',...
%     'greenTargetInTheMiddle.png','greenTargetOnTheRight.png','NoTargetImage.png'};
imageNames = { 'dummy.png','NoTargetImage.png'};
currentSelection = 1;

%% Setting up Cosivinia elements
sim = Simulator();

%loading the inputs into the cosivinia framework (done by InputLoader
% later this will be modified into ImageProcessing component)
%Argument list for InputLoader is (label, targetInfo1, targetInfo2, targetInfo3,
%levelInfo1, levelInfo2, levelInfo3)
sim.addElement(InputLoader('extractImage',pwd,imageNames,fieldSize,levelInfo1, levelInfo2, levelInfo3,currentSelection)); 

%Argument list for SaliencyCompetitionNode is (label, tau, h, beta, 
%selfExcitation, range, resolution)
sim.addElement(SaliencyCompetitionNode('node', 20, h, beta, selfexc, 0, samplingRange, samplingResolution,coeffA ,coeffC,coeffD))
sim.addConnection('extractImage','SaliencyActivation','node');
%history for visualisation purpose.
sim.addElement(RunningHistory('history u_1', [1, 1], historyDuration, 1), 'node', 'loc1');
sim.addElement(RunningHistory('history u_2', [1, 1], historyDuration, 1), 'node', 'loc2');
sim.addElement(RunningHistory('history u_3', [1, 1], historyDuration, 1), 'node', 'loc3');

%Using Gaussian stimulus to create the spatial location maps of the items.
sim.addElement(ModifiedGaussStimulus2D('item1', fieldSize, sigma_exc, sigma_exc,0 ,8,8));
sim.addElement(ModifiedGaussStimulus2D('item2', fieldSize, sigma_exc, sigma_exc, 0, 4,15 ));
sim.addElement(ModifiedGaussStimulus2D('item3', fieldSize, sigma_exc,  sigma_exc, 0,8,23));

sim.addElement(ModifiedNeuralField('SpatialLocationMap', fieldSize, 20, -0.5, 4));

sim.addConnection('item1','output','SpatialLocationMap');
sim.addConnection('item2','output','SpatialLocationMap');
sim.addConnection('item3','output','SpatialLocationMap');

%Here the amoplitude will be updated from the output from the saliency
%competition nodes.


%This component will do the weighted sum of the Gaussian maps with the SC node output.
% sim.addElement(ModifiedPointwiseProduct('pointwiseNode',fieldSize));
% sim.addConnection('node','output','pointwiseNode');
% sim.addConnection('item1','output','pointwiseNode');
% sim.addConnection('item2','output','pointwiseNode');
% sim.addConnection('item3','output','pointwiseNode');

%Creation of the Target Location map Arg: (label, size, tau, h, beta)
sim.addElement(ModifiedNeuralField('targetLocationMap', fieldSize, 20, -1.0, 4)); % tau 20-->200


%Adding lateral interactions to the TL MAP
tl_excitation = 3;
tl_inhibition = 1;
tl_global = 0;
sim.addElement(LateralInteractions2D('tl -> tl', fieldSize, 7.5,7.5, tl_excitation, 15, 15, tl_inhibition, tl_global), 'targetLocationMap', 'output', 'targetLocationMap');

sim.addConnection('SpatialLocationMap','output','targetLocationMap');

%Running history for visulisation process.
sim.addElement(RunningHistory('history u_4', [1, 1], historyDuration, 1), 'targetLocationMap', 'loc1');
sim.addElement(RunningHistory('history u_5', [1, 1], historyDuration, 1), 'targetLocationMap', 'loc2');
sim.addElement(RunningHistory('history u_6', [1, 1], historyDuration, 1), 'targetLocationMap', 'loc3');


%Lateral interaction settings for DMAP AND VMAP
sigmaExcY = 5;
sigmaExcX = 5;
amplitudeExc =3;

sigmaInhY = 10;
sigmaInhX = 10;
amplitudeInh_dd = 0;
amplitudeInh_dv = 1;


amplitudeGlobal_dd=-0.01;
amplitudeGlobal_dv=-0.005;

threshold=-5;

%Creation of handtargetdifference
sim.addElement(ModifiedHand2D('hand', fieldSize, 7.5,7.5, 5, fieldSize(:,1)/2, fieldSize(:,2)/2));
sim.addElement(ModifiedGaussStimulus2D('fixedStimuli', fieldSize, 5, 5, 2, fieldSize(:,1)/2, fieldSize(:,2)/2));
sim.addElement(ModifiedConvolution('handTargetDifferenceMap', fieldSize , 1 ,0,10,'same'), {'hand', 'targetLocationMap'},{'output','output'});

sim.addElement(NeuralField('field d', fieldSize,30, threshold, 4),{'fixedStimuli','handTargetDifferenceMap'},{'output','output'});


% add V map
sim.addElement(ModifiedNeuralField('velocityMap', fieldSize, 30, (threshold+4.8), 4));  % try changing the tau.

% there is no local inhibition from d to d <amplitudeInh_dd = 0;>
sim.addElement(LateralInteractions2D('d -> d', fieldSize, sigmaExcY,sigmaExcX, amplitudeExc, sigmaInhY, sigmaInhX, amplitudeInh_dd, amplitudeGlobal_dd), 'field d', 'output', 'field d');
sim.addElement(LateralInteractions2D('d -> v', fieldSize, sigmaExcY,sigmaExcX, amplitudeExc, sigmaInhY, sigmaInhX, amplitudeInh_dv, amplitudeGlobal_dv), 'field d', 'output', 'velocityMap');


%% GUI 


elementGroups = {'node','velocityMap','d -> d','d -> v','SpatialLocationMap'} ;

% create the gui object

gui = StandardGUI(sim,  [50, 50, 720, 400], 0, [0.0, 0.0, 0.75, 1.0], [3, 4], [0.03, 0.05], ...
    [0.0, 0.0, 1.0, 1/3], [8, 6], elementGroups, elementGroups);

% % add a plot of nodes (with activation, output)
gui.addVisualization(MultiPlot({'history u_1', 'history u_2','history u_3'}, ...
  {'output', 'output','output'}, [1, 1, 1], 'horizontal', ...
 {'XLim', [-historyDuration, 10], 'YLim', [-0.2, 1], 'Box', 'on', 'XGrid', 'on', 'YGrid', 'on'}, ...
  { {'r-','LineWidth', 2, 'XData', 0:-1:-historyDuration+1,}, {'Color', [0, 0.5, 0], 'LineWidth', 2, 'XData', 0:-1:-historyDuration+1}, ...
  {'b-', 'LineWidth', 2, 'XData', 0:-1:-historyDuration+1} }, ...
  'Saliency Node', 'relative time', 'output'), [1, 1],[1,1]);

gui.addVisualization(ScaledImage('targetLocationMap', 'output',[0, 1], {'FontSize',5,'XTick', [], 'YTick', []},{}, '\fontsize{5}Target Location Map Output'), [1, 4],[1, 1]);
gui.addVisualization(ScaledImage('SpatialLocationMap', 'output',[0, 1], {'FontSize',5,'XTick', [], 'YTick', []},{}, '\fontsize{5}SpatialLocationMap Map Output'), [1, 3],[1, 1]);


gui.addVisualization(MultiPlot({'history u_4', 'history u_5','history u_6'}, ...
  {'output', 'output','output'}, [1, 1, 1], 'horizontal', ...
 {'XLim', [-historyDuration, 10], 'YLim', [-0.2, 1], 'Box', 'on', 'XGrid', 'on', 'YGrid', 'on'}, ...
  { {'r-','LineWidth', 2, 'XData', 0:-1:-historyDuration+1,}, {'Color', [0, 0.5, 0], 'LineWidth', 2, 'XData', 0:-1:-historyDuration+1}, ...
  {'b-', 'LineWidth', 2, 'XData', 0:-1:-historyDuration+1} }, ...
  'Target location Map', 'relative time', 'output'), [1, 2]);

gui.addVisualization(ScaledImage('handTargetDifferenceMap', 'output',[0, 10], {'FontSize',1,'XTick', [], 'YTick', []},{}, '\fontsize{5}Hand-Target Difference (Convolution)'), [1, 5],[1, 1]);
gui.addVisualization(ScaledImage('field d', 'output',[0, 1], {'FontSize',1,'XTick', [], 'YTick', []},{}, '\fontsize{5}Filed (D) Output'), [2, 3],[1, 1]);
gui.addVisualization(ScaledImage('velocityMap', 'output',[0, 1], {'FontSize',1,'XTick', [], 'YTick', []},{}, '\fontsize{5}Velocity Map (V) Output'), [2, 4],[1, 1]);

%gui.addVisualization(ScaledImage('extractImage', 'image',[0 1], {'FontSize',5,'XTick', [], 'YTick', []}, {},'\fontsize{5}Hand Trajectory'), [2, 4], [1, 1]);

% resting level of node
gui.addControl(ParameterSlider('h', 'SpatialLocationMap', 'h', [-10, 10],...
  '%0.1f', 1, 'resting level of node'), [2, 1]);
gui.addControl(ParameterSlider('beta', 'SpatialLocationMap', 'beta', [-10, 10],...
  '%0.1f', 1, 'resting level of node'), [2, 3]);

gui.addControl(ParameterSlider('amp Ex', 'tl -> tl', 'amplitudeExc', [0, 20], '%0.1f', 1, ...
  'connection strength from node u_2 to node u_1'), [3, 1]);
gui.addControl(ParameterSlider('amp In', 'tl -> tl', 'amplitudeInh', [0, 20], '%0.1f', 1, ...
  'connection strength from node u_2 to node u_1'), [3, 3]);
gui.addControl(ParameterSlider('h', 'node', 'h', [-10, 10],...
  '%0.1f', 1, 'resting level of node'), [4, 1]);
gui.addControl(ParameterSlider('selfExc', 'node', 'selfExcitation', [-10, 10],...
  '%0.1f', 1, 'resting level of node'), [4, 2]);
gui.addControl(ParameterSlider('beta', 'node', 'beta', [-10, 10],...
  '%0.1f', 1, 'resting level of node'), [4, 3]);
gui.addControl(ParameterSlider('coeffA', 'node', 'coeffA', [-5, 5],...
  '%0.1f', 1, 'resting level of node'), [5, 1]);
gui.addControl(ParameterSlider('coeffC', 'node', 'coeffC', [-5, 5],...
  '%0.1f', 1, 'resting level of node'), [5, 2]);
gui.addControl(ParameterSlider('coeffD', 'node', 'coeffD', [-5, 5],...
  '%0.1f', 1, 'resting level of node'), [5, 3]);
% stimulus settings

gui.addControl(ParameterSlider('d1', 'extractImage', 'levelInfo1', [0, 20], '%0.1f', 1, ...
  'level info 1'), [7, 1]);
gui.addControl(ParameterSlider('d2', 'extractImage', 'levelInfo2', [0, 20], '%0.1f', 1, ...
  'level info 2'), [7, 2]);

gui.addControl(ParameterSlider('d3', 'extractImage', 'levelInfo3', [0, 20], '%0.1f', 1, ...
  'level info 3'), [7,3 ]);

gui.addControl(ParameterSlider('A1', 'item1', 'amplitude', [0, 5], '%0.1f', 1, ...
  'amp1'), [8,1 ]);

gui.addControl(ParameterSlider('A2', 'item2', 'amplitude', [0, 5], '%0.1f', 1, ...
  'amp2'), [8,2 ]);

gui.addControl(ParameterSlider('A3', 'item3', 'amplitude', [0, 5], '%0.1f', 1, ...
  'amp3'), [8,3 ]);


gui.addControl(GlobalControlButton('Pause', gui, 'pauseSimulation', true, false, false, 'pause simulation'), [1, 4]);
gui.addControl(GlobalControlButton('Reset', gui, 'resetSimulation', true, false, true, 'reset simulation'), [2, 4]);
gui.addControl(GlobalControlButton('Parameters', gui, 'paramPanelRequest', true, false, false, 'open parameter panel'), [3, 4]);
gui.addControl(GlobalControlButton('Save', gui, 'saveParameters', true, false, true, 'save parameter settings'), [4, 4]);
gui.addControl(GlobalControlButton('Load', gui, 'loadParameters', true, false, true, 'load parameter settings'), [5, 4]);
gui.addControl(GlobalControlButton('Quit', gui, 'quitSimulation', true, false, false, 'quit simulation'), [6, 4]);

%% GUI operation.

% maximal simulation time
tMax = inf;

% initialize simulator and GUI
sim.init();
gui.init();

% run and visualize simulation manually step by step

exp = 0;
timing = 0;
activation = 0
ts =0;
%time = zeros(1,500);
while ~gui.quitSimulation && sim.t < tMax
  if gui.resetSimulation
      ts = 0;
      clear timing activation
  end
  gui.step();
  
%   if any(sim.getComponent('field u', 'activation') > 5)
%     sim.setElementParameters('stim A', 'amplitude', 0);
%     sim.setElementParameters('stim B', 'amplitude', 0);     %test codes..
%     gui.checkAndUpdateControls();
%   end

  targetOutput = sim.getComponent('targetLocationMap','output');
  gui.checkAndUpdateControls();
  %2D activation map - op at centroid of the items being analysed.
  activation(1,sim.t) = targetOutput(8,8);   
  activation(2,sim.t) = targetOutput(4,15);
  activation(3,sim.t) = targetOutput(8,23);

  %         sim.setElementParameters('item1','amplitude',5)
%         sim.setElementParameters('item1','sigmaX',1)
%         sim.setElementParameters('item1','sigmaY',1)  
%         sim.setElementParameters('item2','amplitude',5)
%         sim.setElementParam eters('item2','sigmaX',1)
%         sim.setElementParameters('item2','sigmaY',1)  
%         sim.setElementParameters('item3','amplitude',5)
%         sim.setElementParameters('item3','sigmaX',1)
%         sim.setElementParameters('item3','sigmaY',1)  
%         if saliencylevels(ind,1) == 4.8
%             sim.setElementParameters('item1','amplitude',7.5)
%             sim.setElementParameters('item1','sigmaX',1.25)
%             sim.setElementParameters('item1','sigmaY',1.25)  
%         end
%         if saliencylevels(ind,2) == 4.4
%             sim.setElementParameters('item2','amplitude',7.5)
%             sim.setElementParameters('item2','sigmaX',1.25)
%             sim.setElementParameters('item2','sigmaY',1.25)  
%         end
%         if saliencylevels(ind,3) == 4.4
%             sim.setElementParameters('item3','amplitude',7.5)
%             sim.setElementParameters('item3','sigmaX',1.25)
%             sim.setElementParameters('item3','sigmaY',1.25)  
%         end
  
  % finding the threshold and registering time ( initiation latency)
  if any(targetOutput(:)>0.5)
     ts = ts + 1;
     timing(1,ts) = sim.t;
  end
  if sim.t == 300
    exp = exp + 1;
%     experimentData{exp,1} = activation(:,1:300);
%     experimentData{exp,2} = timing(1,1)

    disp('assigned')
  end
    
end

gui.close();

%save('wta_smalltarget','experimentData')
