# Supplementary material for: Computational modelling reveals the influence of object similarity and proximity on visually guided movements
Source: PeerJ. 2025 Feb 25;13:e18953. doi: 10.7717/peerj.18953 (PMC11869896; doi:10.7717/peerj.18953)
Supplement: Supplemental Information 1 [file peerj-13-18953-s001.zip › CoRLEGO Simulation Code/Modified Elements/ModifiedGaussStimulus2D.m]

% ModifiedGaussStimulus2D 
% This element was modified from the GaussStimulus2D element of COSIVINA
% IT creates a two-dimensional Gaussian stimulus with only positive values.
% This version has a threshold to cap small and negative values to zero.
% This element also allows to change the position of the gaussian during
% the simulation (see positionX,positionY).

% Constructor call:
% ModifiedGaussStimulus2D(label, size, sigmaY, sigmaX, amplitude, positionY, ...
%     positionX, circularY, circularX, normalized)
%   label - element label
%   size - size of the output matrix
%   sigmaY, sigmaX - vertical and horizontal width parameter of the Gaussian
%   amplitude - amplitude of the Gaussian
%   positionY, positionX - vertical and horizontal center of the Gaussian
%   circularY, circularX - flags indicating whether Gaussian is defined
%     circularly (default value is true)
%   normalized - flag indicating whether Gaussian is normalized before
%     scaling with amplitude (default value is false)


classdef ModifiedGaussStimulus2D < Element
    
    properties (Constant)
        parameters = struct('size', ParameterStatus.Fixed, 'sigmaX', ParameterStatus.InitRequired, ...
            'sigmaY', ParameterStatus.InitRequired, 'amplitude', ParameterStatus.InitRequired, ...
            'positionX', ParameterStatus.InitRequired, 'positionY', ParameterStatus.InitRequired, ...
            'circularX', ParameterStatus.InitRequired, 'circularY', ParameterStatus.InitRequired, ...
            'normalized', ParameterStatus.InitRequired);
        components = {'output','positionX','positionY'};
        defaultOutputComponent = 'output';
    end
    
    properties
        % parameters
        size = [1, 1];
        sigmaX = 1;
        sigmaY = 1;
        amplitude = 0;
%         positionX = 1;
%         positionY = 1;
        circularX = true;
        circularY = true;
        normalized = false;
        
        % accessible structures
        output
        positionY % these allow to change in the positon of the blob
        positionX
    end
    
    methods
        % constructor
        function obj = ModifiedGaussStimulus2D(label, size, sigmaY, sigmaX, amplitude, positionY, positionX, ...
                circularY, circularX, normalized)
            if nargin > 0
                obj.label = label;
                obj.size = size;
            end
            if nargin >= 4
                obj.sigmaY = sigmaX; %sigmaY is changed to sigmaX since we want them to be equal and control with only one parameter
                obj.sigmaX = sigmaY;
            end
            if nargin >= 5
                obj.amplitude = amplitude;
            end
            if nargin >= 7
                obj.positionY = positionY;
                obj.positionX = positionX;
            end
            if nargin >= 9
                obj.circularY = circularY;
                obj.circularX = circularX;
            end
            if nargin >= 10
                obj.normalized = normalized;
            end
            
            if numel(obj.size) == 1
                obj.size = [1, obj.size];
            end
        end
        
        
        % step function
        function obj = step(obj, time, deltaT) %#ok<INUSD>
            % nothing to do
        end
        
        
        % initialization
        function obj = init(obj)
            obj.output = circularGauss2d(1:obj.size(1), 1:obj.size(2), obj.positionY, obj.positionX, ...
                obj.sigmaY, obj.sigmaX, [], obj.circularY, obj.circularX);
            if obj.normalized && any(any(obj.output))
                obj.output = (obj.amplitude / sum(sum(obj.output))) * obj.output;
                [row col]=size(obj.output);
                maxVal=max(max(obj.output));
                
                % Small values are capped to zero
                for i=1:row
                    for k=1:col
                        if obj.output(i,k)<(maxVal/100000)
                            obj.output(i,k)= 0;
                        end
                    end
                end
            else
                obj.output = obj.amplitude * obj.output;
                [row col]=size(obj.output);
                maxVal=max(max(obj.output));
                for i=1:row
                    for k=1:col
                        if obj.output(i,k)<(maxVal/100000)
                            obj.output(i,k)= 0;
                        end
                    end
                end
            end
        end
    end
    
end
