# Supplementary material for: Computational modelling reveals the influence of object similarity and proximity on visually guided movements
Source: PeerJ. 2025 Feb 25;13:e18953. doi: 10.7717/peerj.18953 (PMC11869896; doi:10.7717/peerj.18953)
Supplement: Supplemental Information 1 [file peerj-13-18953-s001.zip › CoRLEGO Simulation Code/DataProcessingScripts/InitiationLatencyandMaxDev.m]

close all
clc

%% Curve fitting and Calculation of the IL.
handVelocityFitted = handFittedCurves(trialTime,setSize,nOS,indexLocOfTrials,handVelocity);

peakHandVelocity = max(handVelocityFitted(:));

%find IL
for i = 1 : setSize
     len = length(indexLocOfTrials(:,i));
     for j = 1 : len
         
         trialIL = find(handVelocityFitted(1:trialTime,indexLocOfTrials(j,i)) > (0.1 * peakHandVelocity));
         InitialLatency{j,i} = trialIL(1);
         clear trialIL
     end
end
InitialLatencytime = cell2mat(InitialLatency);


%% Finding Maximum Deviation using handtrajectories

E=0.001;

for i = 1 : setSize
    
    
    len = length(indexLocOfTrials(:,i));

    for j = 1 : len

        HandX = handPositionX(:,indexLocOfTrials(j,i));
        HandX(HandX==0)=[];
        
        HandY = handPositionY(:,indexLocOfTrials(j,i));
        HandY(HandY==0)=[];
        % Create X and Y axises of the straight line
        strightLineX = (HandX(1):((HandX(end)+E)-HandX(1))/...
                (length(HandX)-1):(HandX(end)+E))';

        strightLineY = (HandY(1):((HandY(end)+E)-HandY(1))/...
                (length(HandY)-1):(HandY(end)+E))';
        % Calculate the distance between the points on the trajectory and the
        % points on the straight line.
        handleDeviation=sqrt((strightLineX-HandX).^2+...
                (strightLineY-HandY).^2);
        maxDev{j,i} =  handleDeviation(handleDeviation==...
                    max(handleDeviation));
    end

end
maximumDeviation = cell2mat(maxDev);
