# Supplementary material for: Computational modelling reveals the influence of object similarity and proximity on visually guided movements
Source: PeerJ. 2025 Feb 25;13:e18953. doi: 10.7717/peerj.18953 (PMC11869896; doi:10.7717/peerj.18953)
Supplement: Supplemental Information 1 [file peerj-13-18953-s001.zip › CoRLEGO Simulation Code/DataProcessingScripts/SignificanceEffects.m]

close all
clc

ILArrangedPerSet= [InitialLatencytime(:,1:8);InitialLatencytime(:,17:24)];

maxDevArrangedPerSet = [maximumDeviation(:,1:8);maximumDeviation(:,17:24)];

x = ILArrangedPerSet(:,5);
y = [ ILArrangedPerSet(:,6);ILArrangedPerSet(:,7)]

y =  randsample(y, 50)
% y = ILArrangedPerSet(:,8);
[h,p] = ttest(x,y,'Alpha',0.01)
