# Supplementary material for: Computational modelling reveals the influence of object similarity and proximity on visually guided movements
Source: PeerJ. 2025 Feb 25;13:e18953. doi: 10.7717/peerj.18953 (PMC11869896; doi:10.7717/peerj.18953)
Supplement: Supplemental Information 1 [file peerj-13-18953-s001.zip › CoRLEGO Simulation Code/DataProcessingScripts/PlottheAvgILandMDwithoudmiddle.m]

% Initiation Latency and Maximum Deviation Need to be Calculated prior.

close all
clc

%% plotting for IL
figure()
ILArrangedPerSet= [InitialLatencytime(:,1:8);InitialLatencytime(:,17:24)];
meanILValues = mean(ILArrangedPerSet);
minILValues = min(ILArrangedPerSet);
maxILValues = min(ILArrangedPerSet);
%this is because for dissimilar distractor two conditions Dd and dD.
minILValues = [minILValues(1) mean(minILValues(2:3)) minILValues(4:5) mean(minILValues(6:7)) minILValues(8)];
maxILValues = [maxILValues(1) mean(maxILValues(2:3)) maxILValues(4:5) mean(maxILValues(6:7)) maxILValues(8)];
meanILValues = [meanILValues(1) mean(meanILValues(2:3)) meanILValues(4:5) mean(meanILValues(6:7)) meanILValues(8)];

subplot(1,2,1)

errorbar(2 : 4, meanILValues(1:3), meanILValues(1:3)-minILValues(1:3), maxILValues(1:3)-meanILValues(1:3), '-d', 'Vertical', ...
    'LineWidth', 1, 'MarkerSize', 1)
hold on
errorbar(2 : 4, meanILValues(4:6), meanILValues(4:6)-minILValues(4:6), maxILValues(4:6)-meanILValues(4:6), '-d', 'Vertical', ...
    'LineWidth', 1, 'MarkerSize', 1)

% plot(2:4,meanILValues(1:3),'-*')
% hold on
% plot(2:4,meanILValues(4:6),'-*')


ylim([12 20])
xlim([1 5])
ylabel("timestep")
xticks([ 1 2 3 4])
xticklabels({'','dd','Dd/dD','DD'})
legend({'small','large'})
title('Initiation Latency')
xlabel("item combinations")

%% plotting for MD
figure(1)
maxDevArrangedPerSet = [maximumDeviation(:,1:8);maximumDeviation(:,17:24)];
meanMDValue = mean(maxDevArrangedPerSet);
minMDValue = min(maxDevArrangedPerSet);
maxMDValue = max(maxDevArrangedPerSet);
%this exists because for dissimilar distractor two conditions Dd and dD.
minMDValue = [minMDValue(1) mean(minMDValue(2:3)) minMDValue(4:5) mean(minMDValue(6:7)) minMDValue(8)];
maxMDValue = [maxMDValue(1) mean(maxMDValue(2:3)) maxMDValue(4:5) mean(maxMDValue(6:7)) maxMDValue(8)];
meanMDValue = [meanMDValue(1) mean(meanMDValue(2:3)) meanMDValue(4:5) mean(meanMDValue(6:7)) meanMDValue(8)];

subplot(1,2,2)

errorbar(2 : 4, meanMDValue(1:3), meanMDValue(1:3)-minMDValue(1:3), maxMDValue(1:3)-meanMDValue(1:3), '-d', 'Vertical', ...
    'LineWidth', 1, 'MarkerSize', 1)
hold on
errorbar(2 : 4, meanMDValue(4:6), meanMDValue(4:6)-minMDValue(4:6), maxMDValue(4:6)-meanMDValue(4:6), '-d', 'Vertical', ...
    'LineWidth', 1, 'MarkerSize', 1)


% plot(2:4,meanMDValue(1:3),'-*')
% hold on
% plot(2:4,meanMDValue(4:6),'-*')

ylim([2.5 4]) ,
xlim([1 5])
ylabel("dist (in pixels) ")
xticks([1 2 3 4])
xticklabels({'','dd','Dd/dD','DD'})
legend({'small','large'})
title('Maximum Deviation')
xlabel("item combinations")
