# Supplementary material for: Computational modelling reveals the influence of object similarity and proximity on visually guided movements
Source: PeerJ. 2025 Feb 25;13:e18953. doi: 10.7717/peerj.18953 (PMC11869896; doi:10.7717/peerj.18953)
Supplement: Supplemental Information 1 [file peerj-13-18953-s001.zip › CoRLEGO Simulation Code/DataProcessingScripts/PlotforSeparateLocILandMDforoneset.m]

% Initiation Latency and Maximum Deviation Need to be Calculated prior.

close all
clc

ILArrangedPerSet= [InitialLatencytime(:,1:8);InitialLatencytime(:,9:16);InitialLatencytime(:,17:24)];
maxDevArrangedPerSet = [maximumDeviation(:,1:8);maximumDeviation(:,9:16);maximumDeviation(:,17:24)];


% ILArrangedPerSetT = [mean(ILArrangedPerSetT(:,1:25),2) mean(ILArrangedPerSetT(:,26:50),2) mean(ILArrangedPerSetT(:,51:75),2)];
% maxDevArrangedPerSetT = [mean(maxDevArrangedPerSetT(:,1:25),2) mean(maxDevArrangedPerSetT(:,26:50),2) mean(maxDevArrangedPerSetT(:,51:75),2)];
figure()

positions = { 'left', 'middle','right'};
for i = 1 : 3
    subplot(2,3,i)
    ILintermediate = mean(ILArrangedPerSet((i-1)*nOS+1 : (i-1)*nOS + nOS,:));
    plot(2:4,[ILintermediate(1,1) mean(ILintermediate(1,2:3)) ILintermediate(1,4)],'-o')
    hold on
    plot(2:4,[ILintermediate(1,5) mean(ILintermediate(1,6:7)) ILintermediate(1,8)],'-o')
    ylim([12 18]) 
    xlim([1 5])
    ylabel("time <in step>")
    xlabel("item combinations")
    xticks([1 2 3 4])
    xticklabels({'','dd','Dd','DD'})
    legend({'small','large'})
    title(sprintf('IL - target on %s',positions{i}))
end
for i = 1: 3
    subplot(2,3,i+3)
    MaxDevintermediate  = mean(maxDevArrangedPerSet((i-1)*nOS+1 : (i-1)*nOS + nOS,:));
    plot(2:4,[MaxDevintermediate(1,1) mean(MaxDevintermediate(1,2:3)) MaxDevintermediate(1,4)],'-o')
    hold on
    plot(2:4,[MaxDevintermediate(1,5) mean(MaxDevintermediate(1,6:7)) MaxDevintermediate(1,8)],'-o')
    ylim([0.8 3.75]) 
    xlim([1 5])
    ylabel("dist <pixels>")
    xlabel("item combinations")
    xticks([1 2 3 4])
    xticklabels({'','dd','Dd','DD'})
    legend({'small','large'})
    title(sprintf('MD - target on %s',positions{i}))
end
