# Supplementary material for: Computational modelling reveals the influence of object similarity and proximity on visually guided movements
Source: PeerJ. 2025 Feb 25;13:e18953. doi: 10.7717/peerj.18953 (PMC11869896; doi:10.7717/peerj.18953)
Supplement: Supplemental Information 1 [file peerj-13-18953-s001.zip › CoRLEGO Simulation Code/DataProcessingScripts/handFittedCurves.m]

function [handVelocityFitted] = handFittedCurves(trialTime,setSize,nOS,indexLocOfTrials,handVelocity)
%HANDFITTEDCURVES 
% routine to return the Fitted Curves of Hand Velocity
handVelocityFitted = zeros(trialTime,setSize*nOS);
for i = 1 : setSize
    len = length(indexLocOfTrials(:,i));
    for j = 1 : len
        
        tempX = 1: trialTime;
        tempY = handVelocity(1:trialTime,indexLocOfTrials(j,i));
        p = polyfit(tempX,tempY,10);
        fittedCurveValues = polyval(p,tempX);
        handVelocityFitted(1:trialTime,indexLocOfTrials(j,i)) = fittedCurveValues;
        clear tempX tempY p fittedCurveValues
    end
end

end
