# Supplementary material for: Computational modelling reveals the influence of object similarity and proximity on visually guided movements
Source: PeerJ. 2025 Feb 25;13:e18953. doi: 10.7717/peerj.18953 (PMC11869896; doi:10.7717/peerj.18953)
Supplement: Supplemental Information 1 [file peerj-13-18953-s001.zip › CoRLEGO Simulation Code/DataProcessingScripts/PlotHandTrajectories.m]

close all

%% Finding the Initiation Latency from curve fit.


%% average handvelocity: bell shaped graph
handVelAvg = mean(handVelocity,2);
plot(handVelAvg,'LineWidth',2)
xlim([0 600])
xlabel('Time steps')
ylabel('Hand Velocity (pixels/step)')


%% Plotting first six random trials hand trajectories

figure(4)
for i = 1 : 6
    
subplot(2,3,i)
imshow(imageNames{1,find(indexLocOfTrials(1,:) ==i)},'XData',[0 30],'YData',[0 30]);
hold on;

plot(handPositionX(:,i),...
        handPositionY(:,i),'*','MarkerSize',2);

title(sprintf('Trial #%i',i));
end

%plotting setSize trajectories in order

%% plotting trajectories avg of all setsize

figure()
for i = 1 : setSize
subplot(3,8,i)
imshow(imageNames{1,i},'XData',[0 30],'YData',[0 30]);
hold on;

plot(handPositionX(:,indexLocOfTrials(:,i)),...
        handPositionY(:,indexLocOfTrials(:,i)),'*','MarkerSize',2);


end
