# Supplementary material for: Computational modelling reveals the influence of object similarity and proximity on visually guided movements
Source: PeerJ. 2025 Feb 25;13:e18953. doi: 10.7717/peerj.18953 (PMC11869896; doi:10.7717/peerj.18953)
Supplement: Supplemental Information 1 [file peerj-13-18953-s001.zip › CoRLEGO Simulation Code/DataProcessingScripts/imagetest.m]

for i = 1 : 24
    
    
    [saliencyLevels,centroid_value, size_vector, scalingFactor] = imagePreprocessModule(imageNames{i},targetSaliency,distractorSaliency,scalingSettings)
    d{i} = saliencyLevels;
    
end
