# Supplementary material for: Computational modelling reveals the influence of object similarity and proximity on visually guided movements
Source: PeerJ. 2025 Feb 25;13:e18953. doi: 10.7717/peerj.18953 (PMC11869896; doi:10.7717/peerj.18953)
Supplement: Supplemental Information 1 [file peerj-13-18953-s001.zip › CoRLEGO Simulation Code/DataProcessingScripts/PlottheFittedCurve.m]

% Need to Calculate the Initiation Latency first.


%% for plotting fitted Curve and Hand Velocity of 8 in order tdd tDd tdD etc...
figure()
for i = 1 : 8
    subplot(2,4,i);
    tempX = 1: trialTime;
    tempY = handVelocity(1:trialTime,indexLocOfTrials(1,i));
    tempYFitted = handVelocityFitted(1:trialTime,indexLocOfTrials(1,i));
    plot(tempY)
    hold on
    plot(tempYFitted)
    xline(InitialLatencytime(1,i),"--r",InitialLatencytime(1,i))
    yline(peakHandVelocity,"--b",peakHandVelocity)
    ylim([-0.01 0.06])
    xlim([0 500])
end   


%% Plot hand trajectory off one trial
figure()
tempX = 1: trialTime;
tempY = handVelocity(1:trialTime,1);
tempYFitted = handVelocityFitted(1:trialTime,1);   
plot(tempY,'LineWidth',1.2)
hold on
plot(tempYFitted,'LineWidth',1.2)
xline(InitialLatencytime(1,find(indexLocOfTrials(1,:)==1)),"--r",sprintf("IL : %d",InitialLatencytime(1,find(indexLocOfTrials(1,:)==1))))
yline(peakHandVelocity,"--b",'Max Hand Velocity as threshold = 0.0530')
ylim([-0.01 0.06])
xlim([0 600])
xlabel('Time steps')
ylabel('Hand Velocity (pixels/step)')
legend({'Model Hand Velocity','Fitted Curve'})
