# Supplementary material for: Computational modelling reveals the influence of object similarity and proximity on visually guided movements
Source: PeerJ. 2025 Feb 25;13:e18953. doi: 10.7717/peerj.18953 (PMC11869896; doi:10.7717/peerj.18953)
Supplement: Supplemental Information 1 [file peerj-13-18953-s001.zip › CoRLEGO Simulation Code/DataProcessingScripts/Normalisedcomparison.m]

% run IL and MD Calculation first
% 
ILArrangedPerSet= [InitialLatencytime(:,1:8);InitialLatencytime(:,9:16);InitialLatencytime(:,17:24)];
maxDevArrangedPerSet = [maximumDeviation(:,1:8);maximumDeviation(:,9:16);maximumDeviation(:,17:24)];

% ILArrangedPerSet= [InitialLatencytime(:,1:8);InitialLatencytime(:,17:24)];
% maxDevArrangedPerSet = [maximumDeviation(:,1:8);maximumDeviation(:,17:24)];

meanILValues = mean(ILArrangedPerSet);
meanILValues = [meanILValues(1) mean(meanILValues(2:3)) meanILValues(4:5) mean(meanILValues(6:7)) meanILValues(8)];

meanMDValue = mean(maxDevArrangedPerSet);
meanMDValue = [meanMDValue(1) mean(meanMDValue(2:3)) meanMDValue(4:5) mean(meanMDValue(6:7)) meanMDValue(8)];
%Human data 

realsmallIL  = [355.2944475 350.571547 345.1326416];

reallargeIL = [ 356.1756407 354.7298834 349.9519492 ];

realsmallMD = [42.73394495 43.13302752 40.53211009];

reallargeMD = [ 46.09174312 48.0733945 41.81192661];


realsmallILNorm = realsmallIL/ sum(realsmallIL + reallargeIL);
reallargeILNorm = reallargeIL /sum(realsmallIL + reallargeIL);

realsmallMDNorm = realsmallMD/ sum(realsmallMD + reallargeMD);
reallargeMDNorm = reallargeMD /sum(realsmallMD + reallargeMD);


%calculting norms of the model MD and IL

mdsmallNorm = meanMDValue(1:3)/sum(meanMDValue);
mdlargeNorm = meanMDValue(4:6)/sum(meanMDValue);

ilsmallNorm = meanILValues(1:3)/sum(meanILValues);
illargeNorm = meanILValues(4:6)/sum(meanILValues);


%plotting

figure()
% x axis 
x = [ 1 2 3];
subplot(1,2,1) %IL
plot(x, realsmallILNorm,'--s','Color','b','MarkerFaceColor','b')
hold on
plot(x,reallargeILNorm,'--s','Color','r','MarkerFaceColor','r')
hold on
plot(x, ilsmallNorm,'-o','Color','b','MarkerFaceColor','b')
hold on
plot(x,illargeNorm,'-o','Color','r','MarkerFaceColor','r')
xlim([ 0 4])
ylim([0.15 0.18])
xticklabels({'','dd','Dd/dD','DD'})
xticks([0 1 2 3 4])
xlabel("item combinations")
ylabel("Normalised IL")
legend({'small target -human','large target -human','small target- model','large target- model'})
title('Initation Latency')


subplot(1,2,2) %MD
plot(x, realsmallMDNorm,'--s','Color','b','MarkerFaceColor','b')
hold on
plot(x,reallargeMDNorm,'--s','Color','r','MarkerFaceColor','r')
hold on
plot(x, mdsmallNorm,'-o','Color','b','MarkerFaceColor','b')
hold on
plot(x,mdlargeNorm,'-o','Color','r','MarkerFaceColor','r')
xlim([ 0 4])
ylim([0.125 0.2])
xticklabels({'','dd','Dd/dD','DD'})
xticks([0 1 2 3 4])
xlabel("item combinations")
ylabel("Normalised MD")
legend({'small target -human','large target -human','small target- model','large target- model'})
title('Maximum Deviation')
sumErrorIL = sum(sqrt(([realsmallILNorm reallargeILNorm ] - [ ilsmallNorm illargeNorm]).^2));
sumErrorMD = sum(sqrt(([realsmallMDNorm reallargeMDNorm ] - [ mdsmallNorm mdlargeNorm]).^2));
