# Supplementary material for: Computational modelling reveals the influence of object similarity and proximity on visually guided movements
Source: PeerJ. 2025 Feb 25;13:e18953. doi: 10.7717/peerj.18953 (PMC11869896; doi:10.7717/peerj.18953)
Supplement: Supplemental Information 1 [file peerj-13-18953-s001.zip › CoRLEGO Simulation Code/All in one/CHANGELOG.txt]

CHANGELOG

* added element TimedBoost
* added optional argument to Simulator::loadSettings function to allow loading 
  of changeable parameters only 

Version 1.3
* added new example launcherCoupling3D
* added visualization TilePlot for 3D and 4D inputs
* added element KernelFFT, alternative implementation of convolutions, can be 
  used instead of GaussKernel, MexicanHatKernel, and LateralInteractions for any
  dimensionality
* expanded SumDimension to work with more than two dimensions, added new 
  ExpandDimension element for higher-dimensional fields
* added GaussKernel3D, MexicanHatKernel3D, and LateralInteractions3D
* changed Simulator and ParameterPanel to support changing non-scalar parameters
* changed ParameterStatus to also allow/specify changeable non-scalar parameters
NOTE: THIS MAY LEAD TO INCOMPATIBILITIES IF YOU LOAD FULL INSTANTIATED 
  SIMULATORS INTO THE MATLAB WORKSPACE (FROM A MAT-FILE); THERE SHOULD BE NO 
  PROBLEMS WITH LOADING FROM PARAMETER FILES.
* bug fix in TimedGaussStimulus elements (for normalized case)
* added new example file (with updated documentation) that makes use of the new
  step function of the StandardGUI class; updated example file and documentation
  for 2D interactions tutorial (now uses LateralInteractions2D)
* added step function to StandardGUI class to make it easier to include custom 
  code to simulations that use a GUI
* adjusted component lists in 2D interaction elements
* fixed potential problem with title and axes labels in visualizations (would be
  added to other plots under certain conditions)
* added display of element type in ParameterPanel
* cleaned up and standardized examples for use in DFT book exercises
* new method addConnection in Simulator class (to allow creating a new 
  projection between existing elements)
* slightly changed numerics in AttractorDynamics element to make it more 
  consistent
* minor changes in ParameterSlider display and MultiPlot constructor (extra
  check to help in debugging)
* added close method for GUI control elements
* changed behavior of ParameterDropdownSelector (now reflects changes made by
  other controls)
* fixed bugs in ShiftInput, StandardGUI (method run could not be called with 4
  arguments), and CameraGrabber
* added new interaction element LateralInteractionsDiscrete for groups of
  discrete nodes (self-excitation and global inhibition)
* added new interaction elements for 2D fields: MexicanHatKernel2D and 
  LateralInteractions2D
* implementation of Gauss kernel computations sourced out from elements to new
  functions in mathTools
* added preset versions of two-layer and three-layer simulators to examples
* redundant copy of SingleLinkageClustering removed from folder mathTools (file 
  is still found in folder auxiliary)


Version 1.2
* StandardGUI expanded (and cleaned up) for use in offline mode, with methods 
  init, close, updateVisualizations, and checkAndUpdateControls, and separate 
  methods load and save
* method setElementParameters added to Simulator class as standard interface for
  parameter changes in running simulation (with automatic initialization and 
  step of element if required), all controls adjusted to use use this method
* new ParameterStatus value InitStepRequired introduced, element classes updated
  to use this where appropriate
* added time-dependent stimulus classes
* added text-based visualizations StaticText and TimeDisplay
* updated examples and reworked examples part in documentation
* added part on expanding the framework in documentation


Version 1.1.1
* fixed bug in MemoryTrace class so that it also works with two-dimensional
  inputs


Version 1.1
* added comments for command window help to Simulator, StandardGUI, and all 
  visualization and control classes
* changed base class of Element to matlab.mixin.Copyable to allow shallow copies
  of elements without requiring a copy function in each derived class
* added method copy to Simulator class that creates deep copy of simulator
* added method connect to StandardGUI class and additional optional parameter
  in method run, so that one StandardGUI instance can be run with different
  instances of a simulator
* added elements History, RunningHistory, WeightMatrix, and SingleNodeDynamics 
  (documentation), and added elements HalfWaveRectification and DynamicVariable
* added control PresetSelector (documentation)
* added visualizations XYPlot and SlicePlot (documentation), and SurfacePlot
* adjusted Simulator:fromStruct and Simulator:parametersFromStruct functions to
  be compatible with latest JSONlab version 0.9.1 (which changes certain 
  matrices to cell arrays when loading a file)
* adjusted Simulator:parametersFromStruct function so that it is possible to 
  load from a parameter file that does not fully match the architecture in the 
  simulator object (with warning indicating the non-matching elements)
* sligthly changed handling of parameter panel when GUI is closed; previously
  it could cause problems when starting the same GUI again, now parameter 
  panel is always closed when re-starting a GUI
* added support for pauseDuration of 0 in StandardGUI class
* in StandardGUI, introduced more reasonable handling of pause duration in each
  step while simulation is paused, by introducing separate property
  pauseDurationWhilePaused (otherwise wastes resources for very fast updating of
  plots when the value of pauseDuration is very small)
* added auxiliary function compareConfigFiles
* changed form of method calls from object.method(...) to method(object, ...) to
  improve performance, especially in older Matlab versions
* removed component input from NeuralField class to improve performance
