# Supplementary material for: Computational modelling reveals the influence of object similarity and proximity on visually guided movements
Source: PeerJ. 2025 Feb 25;13:e18953. doi: 10.7717/peerj.18953 (PMC11869896; doi:10.7717/peerj.18953)
Supplement: Supplemental Information 1 [file peerj-13-18953-s001.zip › CoRLEGO Simulation Code/All in one/elements/ScaleInput.m]

% ScaleInput (COSIVINA toolbox)
%   Element to scale an input with a constant factor
%
% Constructor call:
% ScaleInput(label, size, amplitude)
%   label - element label
%   size - size of input and output
%   amplitude - scaling factor


classdef ScaleInput < Element
  
  properties (Constant)
    parameters = struct('size', ParameterStatus.Changeable, 'amplitude', ParameterStatus.Changeable);
    components = {'output'};
    defaultOutputComponent = 'output';
  end
  
  properties
    % parameters
    size = [1, 1];
    amplitude = 0;
        
    % accessible structures
    output
  end
  
  methods
    % constructor
    function obj = ScaleInput(label, size, amplitude)
      if nargin > 0
        obj.label = label;
        obj.size = size;
      end
      if nargin >= 3
        obj.amplitude = amplitude;
      end

      if numel(obj.size) == 1
        obj.size = [1, obj.size];
      end
    end
    
    
    % step function
    function obj = step(obj, time, deltaT) %#ok<INUSD>
      obj.output = obj.amplitude * obj.inputElements{1}.(obj.inputComponents{1});
    end
    
    
    % initialization
    function obj = init(obj)
      obj.output = zeros(obj.size);
    end
      
  end
end
