# Supplementary material for: Computational modelling reveals the influence of object similarity and proximity on visually guided movements
Source: PeerJ. 2025 Feb 25;13:e18953. doi: 10.7717/peerj.18953 (PMC11869896; doi:10.7717/peerj.18953)
Supplement: Supplemental Information 1 [file peerj-13-18953-s001.zip › CoRLEGO Simulation Code/All in one/elements/TwoColourNode.m]

% TwoColourNode (adaped from singlenodedynamics - COSIVINA toolbox)
%   description of what it does
% 
% Constructor call:
% TwoColourNode(label, tau, h, beta, selfExcitation, range, resolution)
%   label - element label
%   tau - time constant
%   h - resting level
%   beta - steepness of sigmoid output function
%   selfExcitation - amplitude of self-excitation (negative values yield
%      inhibition)
%   noiseLevel - strength of Gaussian noise
%   range - range of activation values for which rates of 
%     change is computed
%   resolution - step size with which range is sampled


classdef TwoColourNode < Element
  
  properties (Constant)
    parameters = struct('tau', ParameterStatus.Changeable, 'h', ParameterStatus.Changeable, ...
      'beta', ParameterStatus.Changeable, 'selfExcitation', ParameterStatus.Changeable, ...
      'noiseLevel', ParameterStatus.Changeable, ...
      'range', ParameterStatus.Fixed, 'resolution', ParameterStatus.Fixed,...
      'coeffC',ParameterStatus.Changeable,'coeffD',ParameterStatus.Changeable);
    components = {'input', 'activation', 'output', 'h', 'rateOfChange', 'samplingPoints', 'sampledRatesOfChange', ...
      'attractorStates', 'attractorRatesOfChange', 'repellorStates', 'repellorRatesOfChange'};
    defaultOutputComponent = 'output';
  end
  
  properties
    % parameters
    tau = 10;
    h = 0;
    beta = 0;
    selfExcitation =-1;
    noiseLevel = 0;
    range = [-10, 10];
    resolution = 0.1;
    coeffC = -1;
    coeffD = -1;
    % accessible structures
    input
    activation
    output
    rateOfChange
    samplingPoints
    sampledRatesOfChange
    attractorStates
    attractorRatesOfChange
    repellorStates
    repellorRatesOfChange
  end
  
  methods
    % constructor
    function obj = TwoColourNode(label, tau, h, beta, selfExcitation, noiseLevel, range, resolution,coeffC,coeffD)
      if nargin > 0
        obj.label = label;
      end
      if nargin >= 2
        obj.tau = tau;
      end
      if nargin >= 3
        obj.h = h;
      end
      if nargin >= 4
        obj.beta = beta;
      end
      if nargin >= 5
        obj.selfExcitation = selfExcitation;
      end
      if nargin >= 6
        obj.noiseLevel = noiseLevel;
      end
      if nargin >= 7
        obj.range = range;
      end
      if nargin >= 8
        obj.resolution = resolution;
        obj.coeffC= coeffC;
        obj.coeffD = coeffD;

      end
    end
    
    
    % step function
    function obj = step(obj, time, deltaT) %#ok<INUSL>
      obj.input = [0,0];
      for i = 1 : obj.nInputs
        obj.input = obj.input + obj.inputElements{i}.(obj.inputComponents{i});
      end
      
      obj.activation = obj.activation + deltaT * obj.rateOfChange + sqrt(deltaT) * obj.noiseLevel * randn;
      obj.output = sigmoid(obj.activation, obj.beta, 0.1);
%     obj.rateOfChange = 1/obj.tau * (-obj.activation + obj.h + obj.selfExcitation * obj.output + obj.input );
%     obj.rateOfChange = 1/obj.tau .* (-obj.activation + obj.h + obj.selfExcitation .* (obj.output + obj.input) - flip(obj.output).*(obj.activation) - flip(obj.input).*(obj.activation)  );
      obj.rateOfChange = 1/obj.tau .* (-obj.activation + obj.h + obj.selfExcitation .* (obj.output) + obj.coeffC .* obj.input + obj.coeffD .* sum(obj.output) );

    %understanding about Grossberg equation.
    
    % the exicitation can decay at at fixed rate A ...which is given 1
    % cell contains B exitable sites of which xi(t) are excited and B - xi(t)
    % are not excited at time t ...at vi input I excites the the B-xi(t)
    % unexcited sites. the total inhibitory input from the off-surround
    % inhibits the xi(t) excited states.\
    %Ji is the off surround input ...so need to reverse the input and give


    end
    
    
    % intialization
    function obj = init(obj)
      obj.input = [0,0];
      obj.activation = [obj.h,obj.h];
      obj.output = sigmoid(obj.activation, obj.beta, 0.1);
%     obj.rateOfChange = 1/obj.tau * (-obj.activation + obj.h + obj.selfExcitation * obj.output + obj.input);
%     obj.rateOfChange = 1/obj.tau .* (-obj.activation + obj.h + obj.selfExcitation .* (obj.output + obj.input) -  flip(obj.output).*(obj.activation) - flip(obj.input).*(obj.activation)  );
      obj.rateOfChange = 1/obj.tau .* (-obj.activation + obj.h + obj.selfExcitation .* (obj.output) + obj.coeffC .* obj.input + obj.coeffD .* sum(obj.output) );

    end
  end
end
