# Supplementary material for: Computational modelling reveals the influence of object similarity and proximity on visually guided movements
Source: PeerJ. 2025 Feb 25;13:e18953. doi: 10.7717/peerj.18953 (PMC11869896; doi:10.7717/peerj.18953)
Supplement: Supplemental Information 1 [file peerj-13-18953-s001.zip › CoRLEGO Simulation Code/All in one/elements/ImageLoadPreprocess.m]

%% InputLoader 
% Adapted from the ImageLoader of COSIVINA toolbox.
% The element loads images from a file and switches between them.
% Modified version also provides inputs to the other elements in MainCode.m


classdef ImageLoadPreprocess < Element
    
    properties (Constant)
        parameters = struct('fileNames', ParameterStatus.Fixed,'size', ParameterStatus.Fixed,...
            'levelInfo1', ParameterStatus.InitRequired,'levelInfo2', ParameterStatus.InitRequired, ...
            'levelInfo3', ParameterStatus.InitRequired,'currentSelection', ParameterStatus.InitRequired); %it was .InitRequired
        components = {'image','SaliencyActivation'};
        defaultOutputComponent = 'image';
    end
    
    properties
        % parameters
        filePath = '';
        fileNames = {};
        size = [1, 1];
        currentSelection = 1;
        
        levelInfo1 = 0;
        levelInfo2 = 0;
        levelInfo3 = 0;
        %image processing parameters.
        imageGray
        imageBlur
        imageBW
        image_resized
        B
        L
        N
        A
        g
        % accessible structures
        
        image

        SaliencyActivation
        
    end
    
    methods
        % constructor
        function obj = ImageLoadPreprocess(label, filePath, fileNames, imageSize, levelInfo1, levelInfo2, levelInfo3, currentSelection)
            if nargin > 0
                obj.label = label;
                obj.fileNames = fileNames;
                if ~iscell(obj.fileNames)
                    obj.fileNames = cellstr(obj.fileNames);
                end
                
                obj.size = imageSize;
                obj.levelInfo1 = levelInfo1;
                obj.levelInfo2 = levelInfo2;
                obj.levelInfo3 = levelInfo3;
            end
            if nargin >= 8
                obj.currentSelection = currentSelection;
                
            end
            for i = 1 : numel(obj.fileNames)
                obj.fileNames{i} = fullfile(filePath, obj.fileNames{i});
            end
        end
        
        % step function
        function obj = step(obj, time, deltaT) %#ok<INUSD>
            %obj.image = imread(obj.fileNames{obj.currentSelection});
            
            obj.SaliencyActivation = [obj.levelInfo1 obj.levelInfo2 obj.levelInfo3];
        end
        
        function obj = findSaliency(obj)
            red =zeros(1,obj.N);
            green = zeros(1,obj.N);
            area_values = [obj.g.Area];
            centroid_value = cast([obj.g.WeightedCentroid],"uint32");
            for iter_variable = 1: obj.N
                %obj.g(iter_variable)
                pixel_values{iter_variable} = obj.g.PixelValues;
                XCO = centroid_value(2*(iter_variable)-1);
                YCO = centroid_value(2*(iter_variable));
                cval = obj.image_resized(YCO,XCO,:);
                RGB{iter_variable} = [diag(cval(:,:,1)), diag(cval(:,:,2)), diag(cval(:,:,3))];
                RGB{iter_variable} = double(RGB{iter_variable})./ double(255);
                [~, index] = max(RGB{1,iter_variable});
                if index == 1
                    red(1,iter_variable)= 1;
                else index == 2
                    green(1,iter_variable)= 1;
                end

            end
            %how do I determine whether the target is large or small.
            max_area_value = max(area_values);
            size_vector = ones(1,obj.N);
            size_vector(find(area_values>0.5*max_area_value)) = 2;
            red = red .* size_vector;
            green = green .*size_vector;
            
            
            targetSaliency=[ 0 5.0 4.8];
            distractorSaliency = [0 4.6 4.4];
            
            if(sum(red)>sum(green))
                red = red + 1;
                green = green +1;
                red = targetSaliency(red);
                green = distractorSaliency(green);
                saliency = red + green;
                obj.levelInfo1 = saliency(1);
                obj.levelInfo2 = saliency(2);
                obj.levelInfo3 = saliency(3);
                
            else
                red = red + 1;
                green = green +1;
                green = targetSaliency(green);
                red = distractorSaliency(red);
                saliency = red + green;
                obj.levelInfo1 = saliency(1);
                obj.levelInfo2 = saliency(2);
                obj.levelInfo3 = saliency(3);
    
            end
        end
        % initialization
        function obj = init(obj)
           if mod(obj.currentSelection, 1) == 0 && obj.currentSelection > 0 && obj.currentSelection <= numel(obj.fileNames)
                obj.image(:,:,1)=zeros(30);
                obj.image(:,:,2)=zeros(30);
                obj.image(:,:,3)=zeros(30);
                obj.image = imread(obj.fileNames{obj.currentSelection});
                obj.image_resized = imresize(obj.image,3); %scaling for better segmentation
                obj.imageBlur = imgaussfilt(obj.image_resized ,2);
                obj.imageGray = rgb2gray(obj.imageBlur);
                obj.imageBW = imbinarize(obj.imageGray);
                obj.imageBW = imfill(obj.imageBW,'holes');
                %Calculating number of itemes
                [obj.B,obj.L,obj.N,obj.A] = bwboundaries(obj.imageGray);
                obj.g = regionprops(obj.imageBW, obj.imageGray, 'Area','BoundingBox','WeightedCentroid','PixelValues');    
                obj.findSaliency()
                obj.SaliencyActivation = [obj.levelInfo1 obj.levelInfo2 obj.levelInfo3];
                
           end
        end
    end
end
