# Supplementary material for: Computational modelling reveals the influence of object similarity and proximity on visually guided movements
Source: PeerJ. 2025 Feb 25;13:e18953. doi: 10.7717/peerj.18953 (PMC11869896; doi:10.7717/peerj.18953)
Supplement: Supplemental Information 1 [file peerj-13-18953-s001.zip › CoRLEGO Simulation Code/All in one/elements/ModifiedImageLoader.m]

%% ModifiedImageLoader 
% Adapted from the ImageLoader of COSIVINA toolbox.
% The element loads images from a file and switches between them.
% Modified version also provides inputs to the other elements in MainCode.m


classdef ModifiedImageLoader < Element
    
    properties (Constant)
        parameters = struct('fileNames', ParameterStatus.Fixed, 'size', ParameterStatus.Fixed, ...
            'currentSelection', ParameterStatus.InitRequired);
        components = {'image','imageRed','imageGreen','inputForColourNode','sumOfRed','sumOfGreen','inputForGreen','inputForRed'};
        defaultOutputComponent = 'image';
    end
    
    properties
        % parameters
        filePath = '';
        fileNames = {};
        size = [1, 1];
        currentSelection = 1;

        % accessible structures
        image
        imageRed
        imageGreen
        inputForColourNode
        inputForGreen
        inputForRed
        sumOfRed
        sumOfGreen
        
    end
    
    methods
        % constructor
        function obj = ModifiedImageLoader(label, filePath, fileNames, imageSize, currentSelection)
            if nargin > 0
                obj.label = label;
                obj.fileNames = fileNames;
                if ~iscell(obj.fileNames)
                    obj.fileNames = cellstr(obj.fileNames);
                end
                obj.size = imageSize;
            end
            if nargin >= 5
                obj.currentSelection = currentSelection;
                
            end
            
            for i = 1 : numel(obj.fileNames)
                obj.fileNames{i} = fullfile(filePath, obj.fileNames{i});
            end
        end
        
        
        % step function
        function obj = step(obj, time, deltaT) %#ok<INUSD>
            
            
            obj.image = imread(obj.fileNames{obj.currentSelection});
            
            
            obj.imageRed=obj.image(:,:,1);
            obj.imageGreen=obj.image(:,:,2);
            obj.sumOfRed=sum(sum(obj.imageRed));
            obj.sumOfGreen=sum(sum(obj.imageGreen));
            
            %Calculate the inputs for the uRed and uGreen
            Coeff=5.446623093681918e-03;
            obj.inputForColourNode = Coeff.* [obj.sumOfRed,obj.sumOfGreen];
            obj.inputForGreen=Coeff.*obj.sumOfRed;
            obj.inputForRed=Coeff.*obj.sumOfGreen;
            x = 0;
        end
        
        
        % initialization
        function obj = init(obj)
            if mod(obj.currentSelection, 1) == 0 && obj.currentSelection > 0 && obj.currentSelection <= numel(obj.fileNames)
                obj.image = imread(obj.fileNames{obj.currentSelection});
%                 obj.image(:,:,1)=zeros(120);
%                 obj.image(:,:,2)=zeros(120);
%                 obj.image(:,:,3)=zeros(120);
                obj.image(:,:,1)=zeros(30);
                obj.image(:,:,2)=zeros(30);
                obj.image(:,:,3)=zeros(30);
                obj.imageRed=obj.image(:,:,1);
                obj.imageGreen=obj.image(:,:,2);
                obj.sumOfRed=sum(sum(obj.imageRed));
                obj.sumOfGreen=sum(sum(obj.imageGreen));
                %Calculate the inputs for the uRed and uGreen
                Coeff=5.446623093681918e-03;
                obj.inputForColourNode = Coeff.* [obj.sumOfRed,obj.sumOfGreen] ;              
                obj.inputForGreen=Coeff.*obj.sumOfRed;
                obj.inputForRed=Coeff.*obj.sumOfGreen;
                
                
            end
        end
        
    end
end
