# Supplementary material for: Computational modelling reveals the influence of object similarity and proximity on visually guided movements
Source: PeerJ. 2025 Feb 25;13:e18953. doi: 10.7717/peerj.18953 (PMC11869896; doi:10.7717/peerj.18953)
Supplement: Supplemental Information 1 [file peerj-13-18953-s001.zip › CoRLEGO Simulation Code/All in one/elements/InputImageLoader.m]

%% InputLoader 
% Adapted from the ImageLoader of COSIVINA toolbox.
% The element loads images from a file and switches between them.
% Modified version also provides inputs to the other elements in MainCode.m


classdef InputImageLoader < Element
    
    properties (Constant)
        parameters = struct('fileNames', ParameterStatus.Fixed,'size', ParameterStatus.Fixed,...
        'currentSelection', ParameterStatus.InitRequired); %it was .InitRequired
        components = {'image','saliencyActivation','centroidValues','sizeVector','scalingFactor','distValues'};
        defaultOutputComponent = 'image';
    end
    
    properties
        % parameters
        filePath = '';
        fileNames = {};
        size = [1, 1];
        currentSelection = 1;
        targetSaliency
        distractorSaliency
        scalingSettings
        breakImage = 25;
        % accessible structures
 
        image
        saliencyActivation
        centroidValues
        sizeVector
        scalingFactor
        distValues
    end
    
    methods
        % constructor
        function obj = InputImageLoader(label, filePath, fileNames, imageSize,currentSelection,targetSaliency,distractorSaliency,scalingSettings)
            if nargin > 0
                obj.label = label;
                obj.fileNames = fileNames;
                obj.filePath = filePath;           
                obj.size = imageSize;
                obj.currentSelection = currentSelection;
                obj.targetSaliency=[ 0 5.0 4.8];
                obj.distractorSaliency = [0 4.6 4.4];
                obj.scalingSettings = scalingSettings;
                if ~iscell(obj.fileNames)
                    obj.fileNames = cellstr(obj.fileNames);
                end
            end
            
            if nargin > 5
               
                obj.targetSaliency = targetSaliency;
                obj.distractorSaliency = distractorSaliency;
                
            end
            for i = 1 : numel(obj.fileNames)
                obj.fileNames{i} = fullfile(filePath, obj.fileNames{i});
            end
        end
        
        % step function
        function obj = step(obj, time, deltaT) %#ok<INUSD>
            obj.image = imread(obj.fileNames{obj.currentSelection});
            if obj.currentSelection ~= obj.breakImage
                [obj.saliencyActivation,obj.centroidValues,obj.sizeVector,obj.scalingFactor,obj.distValues] = imagePreprocessModule(obj.fileNames{obj.currentSelection},obj.targetSaliency,obj.distractorSaliency,obj.scalingSettings);
            end
        end
        
        
        % initialization
        function obj = init(obj)
           if mod(obj.currentSelection, 1) == 0 && obj.currentSelection > 0 && obj.currentSelection <= numel(obj.fileNames)

                obj.image = imread(obj.fileNames{obj.currentSelection});
                obj.image(:,:,1)=zeros(30);
                obj.image(:,:,2)=zeros(30);
                obj.image(:,:,3)=zeros(30);
                obj.saliencyActivation = [0 0 0];
                if obj.currentSelection ~= obj.breakImage
                    [obj.saliencyActivation,obj.centroidValues,obj.sizeVector,obj.scalingFactor,obj.distValues] = imagePreprocessModule(obj.fileNames{obj.currentSelection},obj.targetSaliency,obj.distractorSaliency,obj.scalingSettings);
                end
                
                
                
        
           end
        end
    end
end
