# Supplementary material for: Computational modelling reveals the influence of object similarity and proximity on visually guided movements
Source: PeerJ. 2025 Feb 25;13:e18953. doi: 10.7717/peerj.18953 (PMC11869896; doi:10.7717/peerj.18953)
Supplement: Supplemental Information 1 [file peerj-13-18953-s001.zip › CoRLEGO Simulation Code/All in one/elements/ExpandDimension2D.m]

% ExpandDimension2D (COSIVINA toolbox)
%   Element that expands a 1D input into a 2D matrix. The input
%   is automatically transposed if necessary.
%
% Constructor call:
% ExpandDimension2D(label, expandDimension, outputSize)
%   expandDimension - dimension (1 or 2) along which input is expanded
%   outputSize - size of the matrix resulting from the expansion


classdef ExpandDimension2D < Element
  
  properties (Constant)
    parameters = struct('expandDimension', ParameterStatus.Fixed, 'size', ParameterStatus.Fixed);
    components = {'output'};
    defaultOutputComponent = 'output';
  end
  
  properties
    % parameters
    expandDimension = 1;
    size = [1, 1];
    
    % accessible structures
    output
  end
  
  properties (SetAccess = private)
    reshapeSize
    repmatSize
  end
  
  methods
    % constructor
    function obj = ExpandDimension2D(label, expandDimension, outputSize)
      if nargin > 0
        obj.label = label;
        obj.expandDimension = expandDimension;
        obj.size = outputSize;
      end

      if numel(obj.size) == 1
        obj.size = [1, obj.size];
      end
    end
    
    
    % step function
    function obj = step(obj, time, deltaT) %#ok<INUSD>
      obj.output = repmat(reshape(obj.inputElements{1}.(obj.inputComponents{1}), obj.reshapeSize), obj.repmatSize);
    end
    
    
    % initialization
    function obj = init(obj)
      if obj.expandDimension == 1
        obj.reshapeSize = [1, obj.size(2)];
        obj.repmatSize = [obj.size(1), 1];
      elseif obj.expandDimension == 2
        obj.reshapeSize = [obj.size(1), 1];
        obj.repmatSize = [1, obj.size(2)];
      end
      obj.output = zeros(obj.size);
    end
      
  end
end
