# Supplementary material for: Computational modelling reveals the influence of object similarity and proximity on visually guided movements
Source: PeerJ. 2025 Feb 25;13:e18953. doi: 10.7717/peerj.18953 (PMC11869896; doi:10.7717/peerj.18953)
Supplement: Supplemental Information 1 [file peerj-13-18953-s001.zip › CoRLEGO Simulation Code/All in one/elements/InputLoader.m]

%% InputLoader 
% Adapted from the ImageLoader of COSIVINA toolbox.
% The element loads images from a file and switches between them.
% Modified version also provides inputs to the other elements in MainCode.m


classdef InputLoader < Element
    
    properties (Constant)
        parameters = struct('fileNames', ParameterStatus.Fixed,'size', ParameterStatus.Fixed,...
            'levelInfo1', ParameterStatus.InitRequired,'levelInfo2', ParameterStatus.InitRequired, ...
            'levelInfo3', ParameterStatus.InitRequired,'currentSelection', ParameterStatus.InitRequired); %it was .InitRequired
        components = {'image','SaliencyActivation'};
        defaultOutputComponent = 'image';
    end
    
    properties
        % parameters
        filePath = '';
        fileNames = {};
        size = [1, 1];
        currentSelection = 1;
        
        levelInfo1 = 0;
        levelInfo2 = 0;
        levelInfo3 = 0;

        % accessible structures
 
        image
        SaliencyActivation
        
    end
    
    methods
        % constructor
        function obj = InputLoader(label, filePath, fileNames, imageSize, levelInfo1, levelInfo2, levelInfo3, currentSelection)
            if nargin > 0
                obj.label = label;
                obj.fileNames = fileNames;
                if ~iscell(obj.fileNames)
                    obj.fileNames = cellstr(obj.fileNames);
                end
                
                obj.size = imageSize;
                obj.levelInfo1 = levelInfo1;
                obj.levelInfo2 = levelInfo2;
                obj.levelInfo3 = levelInfo3;
            end
            if nargin >= 8
                obj.currentSelection = currentSelection;
                
            end
            for i = 1 : numel(obj.fileNames)
                obj.fileNames{i} = fullfile(filePath, obj.fileNames{i});
            end
        end
        
        % step function
        function obj = step(obj, time, deltaT) %#ok<INUSD>
            obj.image = imread(obj.fileNames{obj.currentSelection});
            
            obj.SaliencyActivation = [obj.levelInfo1 obj.levelInfo2 obj.levelInfo3];
        end
        
        
        % initialization
        function obj = init(obj)
           if mod(obj.currentSelection, 1) == 0 && obj.currentSelection > 0 && obj.currentSelection <= numel(obj.fileNames)

                obj.image = imread(obj.fileNames{obj.currentSelection});
                obj.image(:,:,1)=zeros(30);
                obj.image(:,:,2)=zeros(30);
                obj.image(:,:,3)=zeros(30);
                
                obj.SaliencyActivation = [obj.levelInfo1 obj.levelInfo2 obj.levelInfo3];
        
           end
        end
    end
end
