# Supplementary material for: Computational modelling reveals the influence of object similarity and proximity on visually guided movements
Source: PeerJ. 2025 Feb 25;13:e18953. doi: 10.7717/peerj.18953 (PMC11869896; doi:10.7717/peerj.18953)
Supplement: Supplemental Information 1 [file peerj-13-18953-s001.zip › CoRLEGO Simulation Code/All in one/examples/presetThreeLayerField_44.json]

{
	"simulator": {
		"deltaT": 1,
		"tZero": 0,
		"nElements": 27,
		"elementLabels": [
				"stimulus 1",
				"stimulus 2",
				"stimulus 3",
				"stimulus sum",
				"stimulus scale w",
				"field u",
				"field v",
				"field w",
				"shifted stimulus sum",
				"shifted stimulus sum w",
				"u -> u",
				"u -> v",
				"u -> w",
				"v -> u (local)",
				"v -> w (local)",
				"sum v",
				"v -> u (global)",
				"v -> w (global)",
				"w -> u",
				"w -> v",
				"w -> w",
				"noise u",
				"noise kernel u",
				"noise v",
				"noise kernel v",
				"noise w",
				"noise kernel w"
		],
		"elements": [
			{
				"label": "stimulus 1",
				"class": "GaussStimulus1D",
				"param": {
					"size": [1,397],
					"sigma": 1,
					"amplitude": 12,
					"position": 200,
					"circular": 1,
					"normalized": 0
				},
				"nInputs": 0,
				"input": null
			},
			{
				"label": "stimulus 2",
				"class": "GaussStimulus1D",
				"param": {
					"size": [1,397],
					"sigma": 3,
					"amplitude": 45,
					"position": 190,
					"circular": 1,
					"normalized": 0
				},
				"nInputs": 0,
				"input": null
			},
			{
				"label": "stimulus 3",
				"class": "GaussStimulus1D",
				"param": {
					"size": [1,397],
					"sigma": 5,
					"amplitude": 0,
					"position": 397,
					"circular": 1,
					"normalized": 0
				},
				"nInputs": 0,
				"input": null
			},
			{
				"label": "stimulus sum",
				"class": "SumInputs",
				"param": {
					"size": [1,397]
				},
				"nInputs": 3,
				"input": [
					{
						"label": "stimulus 1",
						"component": "output"
					},
					{
						"label": "stimulus 2",
						"component": "output"
					},
					{
						"label": "stimulus 3",
						"component": "output"
					}
				]
			},
			{
				"label": "stimulus scale w",
				"class": "ScaleInput",
				"param": {
					"size": [1,397],
					"amplitude": 0.4
				},
				"nInputs": 1,
				"input": {
					"label": "stimulus sum",
					"component": "output"
				}
			},
			{
				"label": "field u",
				"class": "NeuralField",
				"param": {
					"size": [1,397],
					"tau": 80,
					"h": -7,
					"beta": 5
				},
				"nInputs": 6,
				"input": [
					{
						"label": "stimulus sum",
						"component": "output"
					},
					{
						"label": "u -> u",
						"component": "output"
					},
					{
						"label": "v -> u (local)",
						"component": "output"
					},
					{
						"label": "v -> u (global)",
						"component": "output"
					},
					{
						"label": "w -> u",
						"component": "output"
					},
					{
						"label": "noise kernel u",
						"component": "output"
					}
				]
			},
			{
				"label": "field v",
				"class": "NeuralField",
				"param": {
					"size": [1,397],
					"tau": 10,
					"h": -12,
					"beta": 5
				},
				"nInputs": 3,
				"input": [
					{
						"label": "u -> v",
						"component": "output"
					},
					{
						"label": "w -> v",
						"component": "output"
					},
					{
						"label": "noise kernel v",
						"component": "output"
					}
				]
			},
			{
				"label": "field w",
				"class": "NeuralField",
				"param": {
					"size": [1,397],
					"tau": 80,
					"h": -6.5,
					"beta": 5
				},
				"nInputs": 6,
				"input": [
					{
						"label": "stimulus scale w",
						"component": "output"
					},
					{
						"label": "u -> w",
						"component": "output"
					},
					{
						"label": "v -> w (local)",
						"component": "output"
					},
					{
						"label": "v -> w (global)",
						"component": "output"
					},
					{
						"label": "w -> w",
						"component": "output"
					},
					{
						"label": "noise kernel w",
						"component": "output"
					}
				]
			},
			{
				"label": "shifted stimulus sum",
				"class": "SumInputs",
				"param": {
					"size": [1,397]
				},
				"nInputs": 2,
				"input": [
					{
						"label": "stimulus sum",
						"component": "output"
					},
					{
						"label": "field u",
						"component": "h"
					}
				]
			},
			{
				"label": "shifted stimulus sum w",
				"class": "SumInputs",
				"param": {
					"size": [1,397]
				},
				"nInputs": 2,
				"input": [
					{
						"label": "stimulus scale w",
						"component": "output"
					},
					{
						"label": "field w",
						"component": "h"
					}
				]
			},
			{
				"label": "u -> u",
				"class": "GaussKernel1D",
				"param": {
					"size": [1,397],
					"sigma": 3,
					"amplitude": 1.5,
					"circular": 1,
					"normalized": 0,
					"cutoffFactor": 5
				},
				"nInputs": 1,
				"input": {
					"label": "field u",
					"component": "output"
				}
			},
			{
				"label": "u -> v",
				"class": "GaussKernel1D",
				"param": {
					"size": [1,397],
					"sigma": 5,
					"amplitude": 4.7,
					"circular": 1,
					"normalized": 0,
					"cutoffFactor": 5
				},
				"nInputs": 1,
				"input": {
					"label": "field u",
					"component": "output"
				}
			},
			{
				"label": "u -> w",
				"class": "GaussKernel1D",
				"param": {
					"size": [1,397],
					"sigma": 3,
					"amplitude": 1.75,
					"circular": 1,
					"normalized": 0,
					"cutoffFactor": 5
				},
				"nInputs": 1,
				"input": {
					"label": "field u",
					"component": "output"
				}
			},
			{
				"label": "v -> u (local)",
				"class": "GaussKernel1D",
				"param": {
					"size": [1,397],
					"sigma": 5.7,
					"amplitude": -0.72,
					"circular": 1,
					"normalized": 0,
					"cutoffFactor": 5
				},
				"nInputs": 1,
				"input": {
					"label": "field v",
					"component": "output"
				}
			},
			{
				"label": "v -> w (local)",
				"class": "GaussKernel1D",
				"param": {
					"size": [1,397],
					"sigma": 35,
					"amplitude": -0.45,
					"circular": 1,
					"normalized": 0,
					"cutoffFactor": 5
				},
				"nInputs": 1,
				"input": {
					"label": "field v",
					"component": "output"
				}
			},
			{
				"label": "sum v",
				"class": "SumDimension",
				"param": {
					"sumDimensions": 2,
					"amplitude": 1,
					"size": [1,1]
				},
				"nInputs": 1,
				"input": {
					"label": "field v",
					"component": "output"
				}
			},
			{
				"label": "v -> u (global)",
				"class": "ScaleInput",
				"param": {
					"size": [1,397],
					"amplitude": -0.05
				},
				"nInputs": 1,
				"input": {
					"label": "sum v",
					"component": "output"
				}
			},
			{
				"label": "v -> w (global)",
				"class": "ScaleInput",
				"param": {
					"size": [1,397],
					"amplitude": -0.05
				},
				"nInputs": 1,
				"input": {
					"label": "sum v",
					"component": "output"
				}
			},
			{
				"label": "w -> u",
				"class": "GaussKernel1D",
				"param": {
					"size": [1,397],
					"sigma": 5,
					"amplitude": 0,
					"circular": 1,
					"normalized": 0,
					"cutoffFactor": 5
				},
				"nInputs": 1,
				"input": {
					"label": "field w",
					"component": "output"
				}
			},
			{
				"label": "w -> v",
				"class": "GaussKernel1D",
				"param": {
					"size": [1,397],
					"sigma": 6,
					"amplitude": 2.2,
					"circular": 1,
					"normalized": 0,
					"cutoffFactor": 5
				},
				"nInputs": 1,
				"input": {
					"label": "field w",
					"component": "output"
				}
			},
			{
				"label": "w -> w",
				"class": "GaussKernel1D",
				"param": {
					"size": [1,397],
					"sigma": 5,
					"amplitude": 2.65,
					"circular": 1,
					"normalized": 0,
					"cutoffFactor": 5
				},
				"nInputs": 1,
				"input": {
					"label": "field w",
					"component": "output"
				}
			},
			{
				"label": "noise u",
				"class": "NormalNoise",
				"param": {
					"size": [1,397],
					"amplitude": 1
				},
				"nInputs": 0,
				"input": null
			},
			{
				"label": "noise kernel u",
				"class": "GaussKernel1D",
				"param": {
					"size": [1,397],
					"sigma": 1,
					"amplitude": 11.2,
					"circular": 1,
					"normalized": 0,
					"cutoffFactor": 5
				},
				"nInputs": 1,
				"input": {
					"label": "noise u",
					"component": "output"
				}
			},
			{
				"label": "noise v",
				"class": "NormalNoise",
				"param": {
					"size": [1,397],
					"amplitude": 1
				},
				"nInputs": 0,
				"input": null
			},
			{
				"label": "noise kernel v",
				"class": "GaussKernel1D",
				"param": {
					"size": [1,397],
					"sigma": 1,
					"amplitude": 1.4,
					"circular": 1,
					"normalized": 0,
					"cutoffFactor": 5
				},
				"nInputs": 1,
				"input": {
					"label": "noise v",
					"component": "output"
				}
			},
			{
				"label": "noise w",
				"class": "NormalNoise",
				"param": {
					"size": [1,397],
					"amplitude": 1
				},
				"nInputs": 0,
				"input": null
			},
			{
				"label": "noise kernel w",
				"class": "GaussKernel1D",
				"param": {
					"size": [1,397],
					"sigma": 1,
					"amplitude": 11.2,
					"circular": 1,
					"normalized": 0,
					"cutoffFactor": 5
				},
				"nInputs": 1,
				"input": {
					"label": "noise w",
					"component": "output"
				}
			}
		]
	}
}
