# Supplementary material for: Computational modelling reveals the influence of object similarity and proximity on visually guided movements
Source: PeerJ. 2025 Feb 25;13:e18953. doi: 10.7717/peerj.18953 (PMC11869896; doi:10.7717/peerj.18953)
Supplement: Supplemental Information 1 [file peerj-13-18953-s001.zip › CoRLEGO Simulation Code/All in one/examples/presetDCCS_young.json]

{
	"simulator": {
		"deltaT": 1,
		"tZero": 0,
		"nElements": 61,
		"elementLabels": [
				"stimulus CS1",
				"stimulus CS2",
				"stimulus CS3",
				"stimulus CS4",
				"stimulus SS1",
				"stimulus SS2",
				"stimulus SS3",
				"stimulus SS4",
				"stimulus1 CS (1d)",
				"ridge1 CS",
				"stimulus2 CS (1d)",
				"ridge2 CS",
				"stimulus1 SS (1d)",
				"ridge1 SS",
				"stimulus2 SS (1d)",
				"ridge2 SS",
				"stimulus SP (1d)",
				"node Color",
				"node Shape",
				"field SPw",
				"field CSw",
				"field CSv",
				"field SSw",
				"field SSv",
				"SPw -> SPw",
				"SPwv (global)",
				"CSw -> CSw (exc)",
				"CSw -> CSv",
				"CSv -> CSw",
				"sum CSv",
				"CSv -> CSw (global)",
				"CNode -> CSw",
				"CNode -> CNode",
				"CNode -> SNode",
				"SSw -> SSw (exc)",
				"SSw -> SSv",
				"SSv -> SSw",
				"sum SSv",
				"SSv -> SSw (global)",
				"SNode -> SSw",
				"SNode -> SNode",
				"SNode -> CNode",
				"sum CSw",
				"sum SSw",
				"CSw -> CNode",
				"SSw -> SNode",
				"CSw -> SSw (1d)",
				"SSw -> CSw (1d)",
				"CSw -> CLw (1d)",
				"SSw -> SLw (1d)",
				"CSw -> SPw (1d)",
				"SSw -> SPw (1d)",
				"SPw -> fSw (1d)",
				"expand SPw -> fSw",
				"expand CSw -> SSw",
				"expand SSw -> CSw",
				"noise CSw",
				"noise CSv",
				"noise SSw",
				"noise SSv",
				"noise SPw"
		],
		"elements": [
			{
				"label": "stimulus CS1",
				"class": "GaussStimulus2D",
				"param": {
					"size": [100,100],
					"sigmaX": 5,
					"sigmaY": 5,
					"amplitude": 0.5,
					"positionX": 25,
					"positionY": 25,
					"circularX": 1,
					"circularY": 0,
					"normalized": 0
				},
				"nInputs": 0,
				"input": {
					"_ArrayType_": "double",
					"_ArraySize_": [0,0],
					"_ArrayData_": null
				}
			},
			{
				"label": "stimulus CS2",
				"class": "GaussStimulus2D",
				"param": {
					"size": [100,100],
					"sigmaX": 5,
					"sigmaY": 5,
					"amplitude": 0.5,
					"positionX": 75,
					"positionY": 75,
					"circularX": 1,
					"circularY": 0,
					"normalized": 0
				},
				"nInputs": 0,
				"input": {
					"_ArrayType_": "double",
					"_ArraySize_": [0,0],
					"_ArrayData_": null
				}
			},
			{
				"label": "stimulus CS3",
				"class": "GaussStimulus2D",
				"param": {
					"size": [100,100],
					"sigmaX": 5,
					"sigmaY": 5,
					"amplitude": 0,
					"positionX": 75,
					"positionY": 25,
					"circularX": 1,
					"circularY": 0,
					"normalized": 0
				},
				"nInputs": 0,
				"input": {
					"_ArrayType_": "double",
					"_ArraySize_": [0,0],
					"_ArrayData_": null
				}
			},
			{
				"label": "stimulus CS4",
				"class": "GaussStimulus2D",
				"param": {
					"size": [100,100],
					"sigmaX": 5,
					"sigmaY": 5,
					"amplitude": 0,
					"positionX": 25,
					"positionY": 75,
					"circularX": 1,
					"circularY": 0,
					"normalized": 0
				},
				"nInputs": 0,
				"input": {
					"_ArrayType_": "double",
					"_ArraySize_": [0,0],
					"_ArrayData_": null
				}
			},
			{
				"label": "stimulus SS1",
				"class": "GaussStimulus2D",
				"param": {
					"size": [100,100],
					"sigmaX": 5,
					"sigmaY": 5,
					"amplitude": 0.5,
					"positionX": 25,
					"positionY": 25,
					"circularX": 1,
					"circularY": 0,
					"normalized": 0
				},
				"nInputs": 0,
				"input": {
					"_ArrayType_": "double",
					"_ArraySize_": [0,0],
					"_ArrayData_": null
				}
			},
			{
				"label": "stimulus SS2",
				"class": "GaussStimulus2D",
				"param": {
					"size": [100,100],
					"sigmaX": 5,
					"sigmaY": 5,
					"amplitude": 0.5,
					"positionX": 75,
					"positionY": 75,
					"circularX": 1,
					"circularY": 0,
					"normalized": 0
				},
				"nInputs": 0,
				"input": {
					"_ArrayType_": "double",
					"_ArraySize_": [0,0],
					"_ArrayData_": null
				}
			},
			{
				"label": "stimulus SS3",
				"class": "GaussStimulus2D",
				"param": {
					"size": [100,100],
					"sigmaX": 5,
					"sigmaY": 5,
					"amplitude": 0,
					"positionX": 75,
					"positionY": 25,
					"circularX": 1,
					"circularY": 0,
					"normalized": 0
				},
				"nInputs": 0,
				"input": {
					"_ArrayType_": "double",
					"_ArraySize_": [0,0],
					"_ArrayData_": null
				}
			},
			{
				"label": "stimulus SS4",
				"class": "GaussStimulus2D",
				"param": {
					"size": [100,100],
					"sigmaX": 5,
					"sigmaY": 5,
					"amplitude": 0,
					"positionX": 25,
					"positionY": 75,
					"circularX": 1,
					"circularY": 0,
					"normalized": 0
				},
				"nInputs": 0,
				"input": {
					"_ArrayType_": "double",
					"_ArraySize_": [0,0],
					"_ArrayData_": null
				}
			},
			{
				"label": "stimulus1 CS (1d)",
				"class": "GaussStimulus1D",
				"param": {
					"size": [1,100],
					"sigma": 5,
					"amplitude": 0,
					"position": 25,
					"circular": 1,
					"normalized": 0
				},
				"nInputs": 0,
				"input": {
					"_ArrayType_": "double",
					"_ArraySize_": [0,0],
					"_ArrayData_": null
				}
			},
			{
				"label": "ridge1 CS",
				"class": "ExpandDimension2D",
				"param": {
					"expandDimension": 2,
					"size": [100,100]
				},
				"nInputs": 1,
				"input": {
					"label": "stimulus1 CS (1d)",
					"component": "output"
				}
			},
			{
				"label": "stimulus2 CS (1d)",
				"class": "GaussStimulus1D",
				"param": {
					"size": [1,100],
					"sigma": 5,
					"amplitude": 0,
					"position": 75,
					"circular": 1,
					"normalized": 0
				},
				"nInputs": 0,
				"input": {
					"_ArrayType_": "double",
					"_ArraySize_": [0,0],
					"_ArrayData_": null
				}
			},
			{
				"label": "ridge2 CS",
				"class": "ExpandDimension2D",
				"param": {
					"expandDimension": 2,
					"size": [100,100]
				},
				"nInputs": 1,
				"input": {
					"label": "stimulus2 CS (1d)",
					"component": "output"
				}
			},
			{
				"label": "stimulus1 SS (1d)",
				"class": "GaussStimulus1D",
				"param": {
					"size": [1,100],
					"sigma": 5,
					"amplitude": 0,
					"position": 25,
					"circular": 1,
					"normalized": 0
				},
				"nInputs": 0,
				"input": {
					"_ArrayType_": "double",
					"_ArraySize_": [0,0],
					"_ArrayData_": null
				}
			},
			{
				"label": "ridge1 SS",
				"class": "ExpandDimension2D",
				"param": {
					"expandDimension": 2,
					"size": [100,100]
				},
				"nInputs": 1,
				"input": {
					"label": "stimulus1 SS (1d)",
					"component": "output"
				}
			},
			{
				"label": "stimulus2 SS (1d)",
				"class": "GaussStimulus1D",
				"param": {
					"size": [1,100],
					"sigma": 5,
					"amplitude": 0,
					"position": 75,
					"circular": 1,
					"normalized": 0
				},
				"nInputs": 0,
				"input": {
					"_ArrayType_": "double",
					"_ArraySize_": [0,0],
					"_ArrayData_": null
				}
			},
			{
				"label": "ridge2 SS",
				"class": "ExpandDimension2D",
				"param": {
					"expandDimension": 2,
					"size": [100,100]
				},
				"nInputs": 1,
				"input": {
					"label": "stimulus2 SS (1d)",
					"component": "output"
				}
			},
			{
				"label": "stimulus SP (1d)",
				"class": "GaussStimulus1D",
				"param": {
					"size": [1,100],
					"sigma": 5,
					"amplitude": 0,
					"position": 75,
					"circular": 1,
					"normalized": 0
				},
				"nInputs": 0,
				"input": {
					"_ArrayType_": "double",
					"_ArraySize_": [0,0],
					"_ArrayData_": null
				}
			},
			{
				"label": "node Color",
				"class": "NeuralField",
				"param": {
					"size": [1,1],
					"tau": 20,
					"h": -5,
					"beta": 5
				},
				"nInputs": 3,
				"input": [
					{
						"label": "CNode -> CNode",
						"component": "output"
					},
					{
						"label": "SNode -> CNode",
						"component": "output"
					},
					{
						"label": "CSw -> CNode",
						"component": "output"
					}
				]
			},
			{
				"label": "node Shape",
				"class": "NeuralField",
				"param": {
					"size": [1,1],
					"tau": 20,
					"h": -5,
					"beta": 5
				},
				"nInputs": 3,
				"input": [
					{
						"label": "CNode -> SNode",
						"component": "output"
					},
					{
						"label": "SNode -> SNode",
						"component": "output"
					},
					{
						"label": "SSw -> SNode",
						"component": "output"
					}
				]
			},
			{
				"label": "field SPw",
				"class": "NeuralField",
				"param": {
					"size": [1,100],
					"tau": 20,
					"h": -5,
					"beta": 5
				},
				"nInputs": 6,
				"input": [
					{
						"label": "stimulus SP (1d)",
						"component": "output"
					},
					{
						"label": "SPw -> SPw",
						"component": "output"
					},
					{
						"label": "SPwv (global)",
						"component": "output"
					},
					{
						"label": "CSw -> SPw (1d)",
						"component": "output"
					},
					{
						"label": "SSw -> SPw (1d)",
						"component": "output"
					},
					{
						"label": "noise SPw",
						"component": "output"
					}
				]
			},
			{
				"label": "field CSw",
				"class": "NeuralField",
				"param": {
					"size": [100,100],
					"tau": 20,
					"h": -5,
					"beta": 5
				},
				"nInputs": 13,
				"input": [
					{
						"label": "stimulus CS1",
						"component": "output"
					},
					{
						"label": "stimulus CS2",
						"component": "output"
					},
					{
						"label": "stimulus CS3",
						"component": "output"
					},
					{
						"label": "stimulus CS4",
						"component": "output"
					},
					{
						"label": "ridge1 CS",
						"component": "output"
					},
					{
						"label": "ridge2 CS",
						"component": "output"
					},
					{
						"label": "CSw -> CSw (exc)",
						"component": "output"
					},
					{
						"label": "CSv -> CSw",
						"component": "output"
					},
					{
						"label": "CSv -> CSw (global)",
						"component": "output"
					},
					{
						"label": "CNode -> CSw",
						"component": "output"
					},
					{
						"label": "expand SPw -> fSw",
						"component": "output"
					},
					{
						"label": "expand SSw -> CSw",
						"component": "output"
					},
					{
						"label": "noise CSw",
						"component": "output"
					}
				]
			},
			{
				"label": "field CSv",
				"class": "NeuralField",
				"param": {
					"size": [100,100],
					"tau": 20,
					"h": -5,
					"beta": 5
				},
				"nInputs": 2,
				"input": [
					{
						"label": "CSw -> CSv",
						"component": "output"
					},
					{
						"label": "noise CSv",
						"component": "output"
					}
				]
			},
			{
				"label": "field SSw",
				"class": "NeuralField",
				"param": {
					"size": [100,100],
					"tau": 20,
					"h": -5,
					"beta": 5
				},
				"nInputs": 13,
				"input": [
					{
						"label": "stimulus SS1",
						"component": "output"
					},
					{
						"label": "stimulus SS2",
						"component": "output"
					},
					{
						"label": "stimulus SS3",
						"component": "output"
					},
					{
						"label": "stimulus SS4",
						"component": "output"
					},
					{
						"label": "ridge1 SS",
						"component": "output"
					},
					{
						"label": "ridge2 SS",
						"component": "output"
					},
					{
						"label": "SSw -> SSw (exc)",
						"component": "output"
					},
					{
						"label": "SSv -> SSw",
						"component": "output"
					},
					{
						"label": "SSv -> SSw (global)",
						"component": "output"
					},
					{
						"label": "SNode -> SSw",
						"component": "output"
					},
					{
						"label": "expand SPw -> fSw",
						"component": "output"
					},
					{
						"label": "expand CSw -> SSw",
						"component": "output"
					},
					{
						"label": "noise SSw",
						"component": "output"
					}
				]
			},
			{
				"label": "field SSv",
				"class": "NeuralField",
				"param": {
					"size": [100,100],
					"tau": 20,
					"h": -5,
					"beta": 5
				},
				"nInputs": 2,
				"input": [
					{
						"label": "SSw -> SSv",
						"component": "output"
					},
					{
						"label": "noise SSv",
						"component": "output"
					}
				]
			},
			{
				"label": "SPw -> SPw",
				"class": "MexicanHatKernel1D",
				"param": {
					"size": [1,100],
					"sigmaExc": 5,
					"amplitudeExc": 4.390245,
					"sigmaInh": 12.5,
					"amplitudeInh": 4.87805,
					"circular": 1,
					"normalized": 1,
					"cutoffFactor": 5
				},
				"nInputs": 1,
				"input": {
					"label": "field SPw",
					"component": "output"
				}
			},
			{
				"label": "SPwv (global)",
				"class": "SumDimension",
				"param": {
					"sumDimensions": 2,
					"amplitude": -0.487804,
					"size": [1,1]
				},
				"nInputs": 1,
				"input": {
					"label": "field SPw",
					"component": "output"
				}
			},
			{
				"label": "CSw -> CSw (exc)",
				"class": "GaussKernel2D",
				"param": {
					"size": [100,100],
					"sigmaX": 5,
					"sigmaY": 5,
					"amplitude": 2.68293,
					"circularX": 1,
					"circularY": 0,
					"normalized": 1,
					"cutoffFactor": 5
				},
				"nInputs": 1,
				"input": {
					"label": "field CSw",
					"component": "output"
				}
			},
			{
				"label": "CSw -> CSv",
				"class": "GaussKernel2D",
				"param": {
					"size": [100,100],
					"sigmaX": 2,
					"sigmaY": 2,
					"amplitude": 8.7561,
					"circularX": 1,
					"circularY": 0,
					"normalized": 1,
					"cutoffFactor": 5
				},
				"nInputs": 1,
				"input": {
					"label": "field CSw",
					"component": "output"
				}
			},
			{
				"label": "CSv -> CSw",
				"class": "GaussKernel2D",
				"param": {
					"size": [100,100],
					"sigmaX": 12.5,
					"sigmaY": 12.5,
					"amplitude": -2.13902,
					"circularX": 1,
					"circularY": 0,
					"normalized": 1,
					"cutoffFactor": 5
				},
				"nInputs": 1,
				"input": {
					"label": "field CSv",
					"component": "output"
				}
			},
			{
				"label": "sum CSv",
				"class": "SumAllDimensions",
				"param": {
					"size": [100,100]
				},
				"nInputs": 1,
				"input": {
					"label": "field CSv",
					"component": "output"
				}
			},
			{
				"label": "CSv -> CSw (global)",
				"class": "ScaleInput",
				"param": {
					"size": [1,1],
					"amplitude": -0.05
				},
				"nInputs": 1,
				"input": {
					"label": "sum CSv",
					"component": "fullSum"
				}
			},
			{
				"label": "CNode -> CSw",
				"class": "ScaleInput",
				"param": {
					"size": [1,1],
					"amplitude": 0.975608
				},
				"nInputs": 1,
				"input": {
					"label": "node Color",
					"component": "output"
				}
			},
			{
				"label": "CNode -> CNode",
				"class": "ScaleInput",
				"param": {
					"size": [1,1],
					"amplitude": 3.36585
				},
				"nInputs": 1,
				"input": {
					"label": "node Color",
					"component": "output"
				}
			},
			{
				"label": "CNode -> SNode",
				"class": "ScaleInput",
				"param": {
					"size": [1,1],
					"amplitude": -17.07315
				},
				"nInputs": 1,
				"input": {
					"label": "node Color",
					"component": "output"
				}
			},
			{
				"label": "SSw -> SSw (exc)",
				"class": "GaussKernel2D",
				"param": {
					"size": [100,100],
					"sigmaX": 5,
					"sigmaY": 5,
					"amplitude": 2.68293,
					"circularX": 1,
					"circularY": 0,
					"normalized": 1,
					"cutoffFactor": 5
				},
				"nInputs": 1,
				"input": {
					"label": "field SSw",
					"component": "output"
				}
			},
			{
				"label": "SSw -> SSv",
				"class": "GaussKernel2D",
				"param": {
					"size": [100,100],
					"sigmaX": 2,
					"sigmaY": 2,
					"amplitude": 8.7561,
					"circularX": 1,
					"circularY": 0,
					"normalized": 1,
					"cutoffFactor": 5
				},
				"nInputs": 1,
				"input": {
					"label": "field SSw",
					"component": "output"
				}
			},
			{
				"label": "SSv -> SSw",
				"class": "GaussKernel2D",
				"param": {
					"size": [100,100],
					"sigmaX": 12.5,
					"sigmaY": 12.5,
					"amplitude": -2.13902,
					"circularX": 1,
					"circularY": 0,
					"normalized": 1,
					"cutoffFactor": 5
				},
				"nInputs": 1,
				"input": {
					"label": "field SSv",
					"component": "output"
				}
			},
			{
				"label": "sum SSv",
				"class": "SumAllDimensions",
				"param": {
					"size": [100,100]
				},
				"nInputs": 1,
				"input": {
					"label": "field SSv",
					"component": "output"
				}
			},
			{
				"label": "SSv -> SSw (global)",
				"class": "ScaleInput",
				"param": {
					"size": [1,1],
					"amplitude": -0.05
				},
				"nInputs": 1,
				"input": {
					"label": "sum SSv",
					"component": "fullSum"
				}
			},
			{
				"label": "SNode -> SSw",
				"class": "ScaleInput",
				"param": {
					"size": [1,1],
					"amplitude": 0.975608
				},
				"nInputs": 1,
				"input": {
					"label": "node Shape",
					"component": "output"
				}
			},
			{
				"label": "SNode -> SNode",
				"class": "ScaleInput",
				"param": {
					"size": [1,1],
					"amplitude": 3.36585
				},
				"nInputs": 1,
				"input": {
					"label": "node Shape",
					"component": "output"
				}
			},
			{
				"label": "SNode -> CNode",
				"class": "ScaleInput",
				"param": {
					"size": [1,1],
					"amplitude": -17.07315
				},
				"nInputs": 1,
				"input": {
					"label": "node Shape",
					"component": "output"
				}
			},
			{
				"label": "sum CSw",
				"class": "SumAllDimensions",
				"param": {
					"size": [100,100]
				},
				"nInputs": 1,
				"input": {
					"label": "field CSw",
					"component": "output"
				}
			},
			{
				"label": "sum SSw",
				"class": "SumAllDimensions",
				"param": {
					"size": [100,100]
				},
				"nInputs": 1,
				"input": {
					"label": "field SSw",
					"component": "output"
				}
			},
			{
				"label": "CSw -> CNode",
				"class": "ScaleInput",
				"param": {
					"size": [1,1],
					"amplitude": 0.067561
				},
				"nInputs": 1,
				"input": {
					"label": "sum CSw",
					"component": "fullSum"
				}
			},
			{
				"label": "SSw -> SNode",
				"class": "ScaleInput",
				"param": {
					"size": [1,1],
					"amplitude": 0.067561
				},
				"nInputs": 1,
				"input": {
					"label": "sum SSw",
					"component": "fullSum"
				}
			},
			{
				"label": "CSw -> SSw (1d)",
				"class": "GaussKernel1D",
				"param": {
					"size": [1,100],
					"sigma": 5,
					"amplitude": 0.439024,
					"circular": 0,
					"normalized": 1,
					"cutoffFactor": 5
				},
				"nInputs": 1,
				"input": {
					"label": "sum CSw",
					"component": "verticalSum"
				}
			},
			{
				"label": "SSw -> CSw (1d)",
				"class": "GaussKernel1D",
				"param": {
					"size": [1,100],
					"sigma": 5,
					"amplitude": 0.439024,
					"circular": 0,
					"normalized": 1,
					"cutoffFactor": 5
				},
				"nInputs": 1,
				"input": {
					"label": "sum SSw",
					"component": "verticalSum"
				}
			},
			{
				"label": "CSw -> CLw (1d)",
				"class": "GaussKernel1D",
				"param": {
					"size": [1,100],
					"sigma": 5,
					"amplitude": 0,
					"circular": 0,
					"normalized": 1,
					"cutoffFactor": 5
				},
				"nInputs": 1,
				"input": {
					"label": "sum CSw",
					"component": "horizontalSum"
				}
			},
			{
				"label": "SSw -> SLw (1d)",
				"class": "GaussKernel1D",
				"param": {
					"size": [1,100],
					"sigma": 5,
					"amplitude": 0,
					"circular": 0,
					"normalized": 1,
					"cutoffFactor": 5
				},
				"nInputs": 1,
				"input": {
					"label": "sum SSw",
					"component": "horizontalSum"
				}
			},
			{
				"label": "CSw -> SPw (1d)",
				"class": "GaussKernel1D",
				"param": {
					"size": [1,100],
					"sigma": 5,
					"amplitude": 1.243902,
					"circular": 0,
					"normalized": 1,
					"cutoffFactor": 5
				},
				"nInputs": 1,
				"input": {
					"label": "sum CSw",
					"component": "verticalSum"
				}
			},
			{
				"label": "SSw -> SPw (1d)",
				"class": "GaussKernel1D",
				"param": {
					"size": [1,100],
					"sigma": 5,
					"amplitude": 1.243902,
					"circular": 0,
					"normalized": 1,
					"cutoffFactor": 5
				},
				"nInputs": 1,
				"input": {
					"label": "sum SSw",
					"component": "verticalSum"
				}
			},
			{
				"label": "SPw -> fSw (1d)",
				"class": "GaussKernel1D",
				"param": {
					"size": [1,100],
					"sigma": 5,
					"amplitude": 0.609755,
					"circular": 0,
					"normalized": 1,
					"cutoffFactor": 5
				},
				"nInputs": 1,
				"input": {
					"label": "field SPw",
					"component": "output"
				}
			},
			{
				"label": "expand SPw -> fSw",
				"class": "ExpandDimension2D",
				"param": {
					"expandDimension": 1,
					"size": [100,100]
				},
				"nInputs": 1,
				"input": {
					"label": "SPw -> fSw (1d)",
					"component": "output"
				}
			},
			{
				"label": "expand CSw -> SSw",
				"class": "ExpandDimension2D",
				"param": {
					"expandDimension": 1,
					"size": [100,100]
				},
				"nInputs": 1,
				"input": {
					"label": "CSw -> SSw (1d)",
					"component": "output"
				}
			},
			{
				"label": "expand SSw -> CSw",
				"class": "ExpandDimension2D",
				"param": {
					"expandDimension": 1,
					"size": [100,100]
				},
				"nInputs": 1,
				"input": {
					"label": "SSw -> CSw (1d)",
					"component": "output"
				}
			},
			{
				"label": "noise CSw",
				"class": "NormalNoise",
				"param": {
					"size": [100,100],
					"amplitude": 0.2
				},
				"nInputs": 0,
				"input": {
					"_ArrayType_": "double",
					"_ArraySize_": [0,0],
					"_ArrayData_": null
				}
			},
			{
				"label": "noise CSv",
				"class": "NormalNoise",
				"param": {
					"size": [100,100],
					"amplitude": 0.2
				},
				"nInputs": 0,
				"input": {
					"_ArrayType_": "double",
					"_ArraySize_": [0,0],
					"_ArrayData_": null
				}
			},
			{
				"label": "noise SSw",
				"class": "NormalNoise",
				"param": {
					"size": [100,100],
					"amplitude": 0.2
				},
				"nInputs": 0,
				"input": {
					"_ArrayType_": "double",
					"_ArraySize_": [0,0],
					"_ArrayData_": null
				}
			},
			{
				"label": "noise SSv",
				"class": "NormalNoise",
				"param": {
					"size": [100,100],
					"amplitude": 0.2
				},
				"nInputs": 0,
				"input": {
					"_ArrayType_": "double",
					"_ArraySize_": [0,0],
					"_ArrayData_": null
				}
			},
			{
				"label": "noise SPw",
				"class": "NormalNoise",
				"param": {
					"size": [1,100],
					"amplitude": 0.2
				},
				"nInputs": 0,
				"input": {
					"_ArrayType_": "double",
					"_ArraySize_": [0,0],
					"_ArrayData_": null
				}
			}
		]
	}
}
