# Supplementary material for: Computational modelling reveals the influence of object similarity and proximity on visually guided movements
Source: PeerJ. 2025 Feb 25;13:e18953. doi: 10.7717/peerj.18953 (PMC11869896; doi:10.7717/peerj.18953)
Supplement: Supplemental Information 1 [file peerj-13-18953-s001.zip › CoRLEGO Simulation Code/All in one/examples/presetOneLayerField_stabilized.json]

{
	"simulator": {
		"deltaT": 1,
		"tZero": 0,
		"nElements": 9,
		"elementLabels": [
				"stimulus 1",
				"stimulus 2",
				"stimulus 3",
				"stimulus sum",
				"field u",
				"shifted stimulus sum",
				"u -> u",
				"noise",
				"noise kernel"
		],
		"elements": [
			{
				"label": "stimulus 1",
				"class": "GaussStimulus1D",
				"param": {
					"size": [1,100],
					"sigma": 5,
					"amplitude": 0,
					"position": 25,
					"circular": 1,
					"normalized": 0
				},
				"nInputs": 0,
				"input": null
			},
			{
				"label": "stimulus 2",
				"class": "GaussStimulus1D",
				"param": {
					"size": [1,100],
					"sigma": 5,
					"amplitude": 0,
					"position": 50,
					"circular": 1,
					"normalized": 0
				},
				"nInputs": 0,
				"input": null
			},
			{
				"label": "stimulus 3",
				"class": "GaussStimulus1D",
				"param": {
					"size": [1,100],
					"sigma": 5,
					"amplitude": 0,
					"position": 75,
					"circular": 1,
					"normalized": 0
				},
				"nInputs": 0,
				"input": null
			},
			{
				"label": "stimulus sum",
				"class": "SumInputs",
				"param": {
					"size": [1,100]
				},
				"nInputs": 3,
				"input": [
					{
						"label": "stimulus 1",
						"component": "output"
					},
					{
						"label": "stimulus 2",
						"component": "output"
					},
					{
						"label": "stimulus 3",
						"component": "output"
					}
				]
			},
			{
				"label": "field u",
				"class": "NeuralField",
				"param": {
					"size": [1,100],
					"tau": 20,
					"h": -5,
					"beta": 4
				},
				"nInputs": 3,
				"input": [
					{
						"label": "stimulus sum",
						"component": "output"
					},
					{
						"label": "u -> u",
						"component": "output"
					},
					{
						"label": "noise kernel",
						"component": "output"
					}
				]
			},
			{
				"label": "shifted stimulus sum",
				"class": "SumInputs",
				"param": {
					"size": [1,100]
				},
				"nInputs": 2,
				"input": [
					{
						"label": "stimulus sum",
						"component": "output"
					},
					{
						"label": "field u",
						"component": "h"
					}
				]
			},
			{
				"label": "u -> u",
				"class": "LateralInteractions1D",
				"param": {
					"size": [1,100],
					"sigmaExc": 5,
					"amplitudeExc": 17.5,
					"sigmaInh": 10,
					"amplitudeInh": 15,
					"amplitudeGlobal": 0,
					"circular": 1,
					"normalized": 1,
					"cutoffFactor": 5
				},
				"nInputs": 1,
				"input": {
					"label": "field u",
					"component": "output"
				}
			},
			{
				"label": "noise",
				"class": "NormalNoise",
				"param": {
					"size": [1,100],
					"amplitude": 1
				},
				"nInputs": 0,
				"input": null
			},
			{
				"label": "noise kernel",
				"class": "GaussKernel1D",
				"param": {
					"size": [1,100],
					"sigma": 0,
					"amplitude": 1,
					"circular": 1,
					"normalized": 1,
					"cutoffFactor": 5
				},
				"nInputs": 1,
				"input": {
					"label": "noise",
					"component": "output"
				}
			}
		]
	}
}
