# Supplementary material for: Computational modelling reveals the influence of object similarity and proximity on visually guided movements
Source: PeerJ. 2025 Feb 25;13:e18953. doi: 10.7717/peerj.18953 (PMC11869896; doi:10.7717/peerj.18953)
Supplement: Supplemental Information 1 [file peerj-13-18953-s001.zip › CoRLEGO Simulation Code/All in one/examples/launcherOneLayerFieldMemoryTrace.m]

% Launcher for a one-layer neural field simulator with a memory trace.
% The script sets up an architecture with a single one-dimensional neural
% field coupled to a memory trace, lateral interactions, and three Gaussian
% inputs to the field. It then creates a GUI for this architecture and
% starts that GUI. Hover over sliders and buttons to see a description of
% their function.


%% setting up the simulator

% shared parameters
fieldSize = 100;
sigma_exc = 5;
sigma_inh = 12.5;

% create simulator object
sim = Simulator();

% create inputs (and sum for visualization)
sim.addElement(GaussStimulus1D('stimulus 1', fieldSize, sigma_exc, 0, round(1/4*fieldSize), true, false));
sim.addElement(GaussStimulus1D('stimulus 2', fieldSize, sigma_exc, 0, round(1/2*fieldSize), true, false));
sim.addElement(GaussStimulus1D('stimulus 3', fieldSize, sigma_exc, 0, round(3/4*fieldSize), true, false));
sim.addElement(SumInputs('stimulus sum', fieldSize), {'stimulus 1', 'stimulus 2', 'stimulus 3'});

% create neural field
sim.addElement(NeuralField('field u', fieldSize, 20, -5, 4), 'stimulus sum');
sim.addElement(SumInputs('shifted stimulus sum', fieldSize), {'stimulus sum', 'field u'}, {'output', 'h'}); % for plot

sim.addElement(MemoryTrace('mem u', fieldSize, 100, 1000, 0.5), 'field u', 'output');
sim.addElement(GaussKernel1D('mem u -> u', fieldSize, sigma_exc, 0, true, true), 'mem u', 'output', 'field u');

% create interactions
sim.addElement(LateralInteractions1D('u -> u', fieldSize, sigma_exc, 0, sigma_inh, 0, 0, true, true), ...
  'field u', 'output', 'field u');

% create noise stimulus and noise kernel
sim.addElement(NormalNoise('noise', fieldSize, 1.0));
sim.addElement(GaussKernel1D('noise kernel', fieldSize, 0, 1.0, true, true), 'noise', 'output', 'field u');


%% setting up the GUI

elementGroups = {'field u', 'u -> u', 'mem u', 'mem u -> u', 'stimulus 1', 'stimulus 2', 'stimulus 3', ...
  'noise kernel'};
elementGroupLabels = {'field u', 'kernel u -> u', 'memory trace mt_u', 'kernel  mt_u -> u', ...
  'stimulus 1', 'stimulus 2', 'stimulus 3', 'noise kernel'};

gui = StandardGUI(sim, [50, 50, 1000, 750], 0.01, [0.0, 1/4, 1.0, 3/4], [2, 1], 0.06, [0.0, 0.0, 1.0, 1/4], [6, 4], ...
  elementGroupLabels, elementGroups);

gui.addVisualization(MultiPlot({'field u', 'field u', 'shifted stimulus sum', 'mem u'}, ...
  {'activation', 'output', 'output', 'output'}, ...
  [1, 10, 1, 10], 'horizontal', {'YLim', [-15, 15], 'XGrid', 'on', 'YGrid', 'on'}, ...
  {{'b', 'LineWidth', 3}, {'r', 'LineWidth', 2}, {'Color', [0, 0.75, 0], 'LineWidth', 2}, ...
  {'Color', 'c', 'LineWidth', 2} }, ...
  'field u (blue - activation, green - external input, red - output, cyan - memory trace)', ...
  'feature space', 'activation/input/output'), [1, 1]);
gui.addVisualization(KernelPlot({'u -> u', 'u -> u'}, {'kernel', 'amplitudeGlobal'}, ...
  {'local', 'global'}, fieldSize/2, {'YLim', [-1, 1], 'XGrid', 'on', 'YGrid', 'on'}, ...
  {'Color', [0.5, 0, 0], 'LineWidth', 2}, ...
  'interaction kernel', 'distance in feature space', 'interaction weight'), [2, 1]);

% add sliders
% resting level and noise
gui.addControl(ParameterSlider('h', 'field u', 'h', [-10, 0], '%0.1f', 1, 'resting level of field u'), [1, 1]);
gui.addControl(ParameterSlider('q', 'noise kernel', 'amplitude', [0, 10], '%0.1f', 1, ...
  'noise level for field u'), [1, 3]);
% lateral interactions
gui.addControl(ParameterSlider('c_exc', 'u -> u', 'amplitudeExc', [0, 50], '%0.1f', 1, ...
  'strength of lateral excitation'), [2, 1]);
gui.addControl(ParameterSlider('c_inh', 'u -> u', 'amplitudeInh', [0, 50], '%0.1f', 1, ...
  'strength of lateral inhibition'), [2, 2]);
gui.addControl(ParameterSlider('c_glob', 'u -> u', 'amplitudeGlobal', [0, 2], '%0.1f', -1, ...
  'strength of global inhibition'), [2, 3]);
gui.addControl(ParameterSlider('c_mem', 'mem u -> u', 'amplitude', [0, 10], '%0.1f', 1, ...
  'strength of input from the memory trace to the field'), [3, 1]);

% stimuli
gui.addControl(ParameterSlider('w_s1', 'stimulus 1', 'sigma', [0, 20], '%0.1f', 1, 'width of stimulus 1'), [4, 1]);
gui.addControl(ParameterSlider('p_s1', 'stimulus 1', 'position', [0, fieldSize], '%0.1f', 1, ...
  'position of stimulus 1'), [4, 2]);
gui.addControl(ParameterSlider('c_s1', 'stimulus 1', 'amplitude', [0, 20], '%0.1f', 1, ...
  'stength of stimulus 1'), [4, 3]);
gui.addControl(ParameterSlider('w_s2', 'stimulus 2', 'sigma', [0, 20], '%0.1f', 1, 'width of stimulus 2'), [5, 1]);
gui.addControl(ParameterSlider('p_s2', 'stimulus 2', 'position', [0, fieldSize], '%0.1f', 1, ...
  'position of stimulus 2'), [5, 2]);
gui.addControl(ParameterSlider('c_s2', 'stimulus 2', 'amplitude', [0, 20], '%0.1f', 1, ...
  'stength of stimulus 2'), [5, 3]);
gui.addControl(ParameterSlider('w_s3', 'stimulus 3', 'sigma', [0, 20], '%0.1f', 1, 'width of stimulus 3'), [6, 1]);
gui.addControl(ParameterSlider('p_s3', 'stimulus 3', 'position', [0, fieldSize], '%0.1f', 1, ...
  'position of stimulus 3'), [6, 2]);
gui.addControl(ParameterSlider('c_s3', 'stimulus 3', 'amplitude', [0, 20], '%0.1f', 1, ...
  'stength of stimulus 3'), [6, 3]);

% add buttons
gui.addControl(GlobalControlButton('Pause', gui, 'pauseSimulation', true, false, false, 'pause simulation'), [1, 4]);
gui.addControl(GlobalControlButton('Reset', gui, 'resetSimulation', true, false, true, 'reset simulation'), [2, 4]);
gui.addControl(GlobalControlButton('Parameters', gui, 'paramPanelRequest', true, false, false, 'open parameter panel'), [3, 4]);
gui.addControl(GlobalControlButton('Save', gui, 'saveParameters', true, false, true, 'save parameter settings'), [4, 4]);
gui.addControl(GlobalControlButton('Load', gui, 'loadParameters', true, false, true, 'load parameter settings'), [5, 4]);
gui.addControl(GlobalControlButton('Quit', gui, 'quitSimulation', true, false, false, 'quit simulation'), [6, 4]);


%% run the simulator in the GUI

gui.run(inf);
